# Supplementary material for: Circular RNA hsa_circ_0067842 facilitates tumor metastasis and immune escape in breast cancer through HuR/CMTM6/PD-L1 axis
Source: Biol Direct. 2023 Aug 18;18:48. doi: 10.1186/s13062-023-00397-3 (PMC10436663; doi:10.1186/s13062-023-00397-3)
Supplement: Supplementary file 3 — Additional file 3 [file 13062_2023_397_MOESM3_ESM.xlsx]

## Sheet: Sheet1
ProbeName	pvalues	foldchange	T1066_NS	T492_NS	T541_NS	T664_NS	T712_NS	T940_NS	T1066_flags	T492_flags	T541_flags	T664_flags	T712_flags	T940_flags	N1066_NS	N492_NS	N541_NS	N664_NS	N712_NS	N940_NS	N1066_flags	N492_flags	N541_flags	N664_flags	N712_flags	N940_flags	Type	Type_Rough	ProbeSeq	Accession	Accession_Group	Group_Count	Source	Chromosome	Strand	Start_hg19	End_hg19	Start_hg38	End_hg38	GeneSymbol	Gene_ID	Description	GO	circRNA_ID	circ_chrom	Hsa_hg19_circRNA_start	Hsa_hg19_circRNA_end	Hsa_hg19_circRNA_strand	Hsa_hg38_circRNA_start
EX_50_7275480	2.04e-05	37.7631	8.08656	6.05151	7.49498	7.16636	8.69771	8.51593	P	P	P	P	P	P	2.72163	2.63025	4.23831	1.72523	0.477144	0.898826	P	P	P	A	A	A	circRNA	circRNA	TTTTAGCAAGGGAATTTCTCTTCAATGCCATTGAAACGATGCCTTGTGTCAAGAAGAAGG	hsa_circ_0052582	.	.	circBase	.	.	.	.	.	.	.	.	.	.	hsa_circ_0052582	chr2	10267001	10269281	+	10126874
EX_20_5364957	7.49e-06	37.0882	8.61106	5.76565	6.74758	6.52238	8.07528	7.22967	P	P	P	P	P	P	2.14919	2.36782	2.6738	2.50893	2.34332	0.970345	A	A	P	P	A	A	circRNA	circRNA	ACGTTGATTGATGGCATCCGCGTGGCAACAGGCTCCTACAGAAAGCAGCCAATGGGAGAG	hsa_circ_0060361	.	.	circBase	.	.	.	.	.	.	.	.	.	.	hsa_circ_0060361	chr20	37554954	37576643	+	38926311
EX_97_2426647	7.49e-05	34.9888	8.42332	6.23693	7.76207	7.30097	8.96516	8.86079	P	P	P	P	P	P	3.25861	3.18092	4.55776	2.35279	0.705365	0.400439	P	P	P	A	A	A	circRNA	circRNA	TTAGCAGAGATGAGGTGAACGTGTTGTAGCCTTTGCTGCAGTGGAAGGCATTTTCTTTTC	hsa_circ_0052583	.	.	circBase	.	.	.	.	.	.	.	.	.	.	hsa_circ_0052583	chr2	10267213	10267347	+	10127086
EX_20_9108436	1.9e-06	34.2765	8.46531	6.65734	7.5805	7.28896	8.94428	8.91751	P	P	P	P	P	P	3.09841	2.63524	4.24443	2.71889	2.85859	2.10882	P	A	P	P	P	A	circRNA	circRNA	ATGACTCAGAATGACAGCCAACTGCAGCCCATTCAGTACCAATACCAGGATGAAACTGTT	hsa_circ_0090955	.	.	circBase	.	.	.	.	.	.	.	.	.	.	hsa_circ_0090955	chrX	69572449	69573657	+	70352599
EX_79_6801924	1.97e-05	33.5749	9.86208	6.71923	7.9977	7.40712	9.26596	8.86072	P	P	P	P	P	P	4.04838	3.74695	4.59968	2.91285	2.96747	2.61746	P	P	P	P	P	P	circRNA	circRNA	TTTTAGACAACTTTTAAGAAGTACCTGCAAGAAACCTACTCAAAGCAGGTCACCAGCCAG	hsa_circ_0060553	.	.	circBase	.	.	.	.	.	.	.	.	.	.	hsa_circ_0060553	chr20	44445347	44445596	+	45816708
EX_79_9546582	9.65e-05	31.5624	8.36287	6.09168	7.72441	7.25207	8.83519	8.79552	P	P	P	P	P	P	3.05125	3.98003	4.41517	2.00861	0.477144	0.887355	P	P	P	A	A	A	circRNA	circRNA	CAGAGATGAGGGAATTTCTCTTCAATGCCATTGAAACGATGCCTTGTGTCAAGAAGAAGG	hsa_circ_0003543	.	.	circBase	.	.	.	.	.	.	.	.	.	.	hsa_circ_0003543	chr2	10267001	10267347	+	10126874
EX_18_9617165	2.9e-05	31.5487	7.79524	6.41576	7.13974	7.09133	8.56311	8.86736	P	P	P	P	P	P	3.61861	3.36104	3.86426	2.10489	1.18362	0.710853	P	P	P	A	A	A	circRNA	circRNA	TTTGATCATGGTGGAGAATTTTACAGTGTCTTTCTCAGACGGCCGTGTGTTATGTTACCT	hsa_circ_0015763	.	.	circBase	.	.	.	.	.	.	.	.	.	.	hsa_circ_0015763	chr1	197091517	197091725	-	197122387
EX_89_3787438	3.08e-06	31.3416	8.76965	7.09574	8.139	7.69038	9.39676	8.95746	P	P	P	P	P	P	3.12809	3.70205	5.00718	2.78946	2.38151	2.37899	P	P	P	P	A	P	circRNA	circRNA	TTATCTTTTGGTCCAGACTACTACTCTATGTTCTCCAGAAGGGTGCTAAGTCACCTACTG	hsa_circ_0001925	.	.	circBase	.	.	.	.	.	.	.	.	.	.	hsa_circ_0001925	chrX	69640289	69640470	+	70420439
EX_37_4451230	4.25e-05	30.0521	7.99082	5.84448	6.43068	6.49296	7.16836	8.36545	P	P	P	P	P	P	2.06504	2.92749	3.93204	1.16976	0.477144	0.386336	A	P	P	A	A	A	circRNA	circRNA	TTTGCCAATGATGTCACTAATGATGACCATTATCAATTTGGCTCAGAATTTTGTGGGTAG	hsa_circ_0043549	.	.	circBase	.	.	.	.	.	.	.	.	.	.	hsa_circ_0043549	chr17	38557101	38559306	-	40400849
EX_17_1013864	8.86e-07	28.1037	8.38655	6.35388	7.2042	7.15256	8.38327	7.82007	P	P	P	P	P	P	3.13687	2.49369	3.9125	2.64367	2.65393	1.59464	P	A	P	P	P	A	circRNA	circRNA	AGACAAAGAGAAAAAAGATTGATAACGAGAGTGATGTTCGAGCAATCCGACCTGGTCCAA	hsa_circ_0032023	.	.	circBase	.	.	.	.	.	.	.	.	.	.	hsa_circ_0032023	chr14	55647930	55648015	-	55181212
EX_48_5697509	7.83e-06	27.6317	8.98496	6.19076	7.18798	7.22296	8.22002	7.60373	P	P	P	P	P	P	3.36607	3.36224	4.11638	1.87599	2.37004	1.44187	P	P	P	A	A	A	circRNA	circRNA	AGAAATTGCAACAGCCCGAGTGACTAAGGGATGTACCATTGTTAAGCCTTTCAACCTGTC	hsa_circ_0059722	.	.	circBase	.	.	.	.	.	.	.	.	.	.	hsa_circ_0059722	chr20	30366615	30370193	+	31778812
EX_69_7365181	3.07e-05	27.5894	7.93863	5.24512	6.96349	5.95461	8.14691	7.96734	P	P	P	P	P	P	3.10086	2.28488	3.42783	2.76333	1.91269	0.691043	P	A	P	P	A	A	circRNA	circRNA	TGACTTTGTACAAAAGGGTGGCAGTATGATCACCTCACGGCTACCTATCTTCTGCTTCTA	hsa_circ_0087038	.	.	circBase	.	.	.	.	.	.	.	.	.	.	hsa_circ_0087038	chr9	36651742	36674934	+	36651745
EX_84_3563199	3.91e-05	25.1349	8.17925	5.50588	6.99413	6.32204	8.0946	8.138	P	P	P	P	P	P	2.68535	2.69675	4.21448	2.19957	2.64616	0.426636	P	P	P	A	P	A	circRNA	circRNA	ACAGACATCAAGGGTAACAAGGATTACCATCTACAGACATGCTGTGGGAGTCTGGCTTAT	hsa_circ_0087033	.	.	circBase	.	.	.	.	.	.	.	.	.	.	hsa_circ_0087033	chr9	36599390	36651874	+	36599393
EX_33_4775825	4.6e-05	24.8396	10.2688	8.27349	9.81306	9.51027	10.0723	10.9833	P	P	P	P	P	P	6.15609	5.87838	6.10833	4.75175	4.28343	2.80603	P	P	P	P	P	P	circRNA	circRNA	TCCAAAGAAGGGAATATCCCTGCGCTCCAGACGCCAAAATAAGACTGAGGCAGAACAGCA	hsa_circ_0020489	.	.	circBase	.	.	.	.	.	.	.	.	.	.	hsa_circ_0020489	chr10	129899521	129899965	-	128101257
EX_47_7293155	3.12e-06	24.4236	9.98287	8.21421	8.71359	8.84221	9.83222	10.448	P	P	P	P	P	P	5.00116	5.38627	5.8168	4.44184	4.40923	3.44508	P	P	P	P	P	P	circRNA	circRNA	TCTTAAGGTAGCCATCAAGAATAAGTATGCAAGCAGCAAACTCCTGAAGATCAGCATGAT	hsa_circ_0035492	.	.	circBase	.	.	.	.	.	.	.	.	.	.	hsa_circ_0035492	chr15	59416965	59417244	+	59124766
EX_84_2776474	2.44e-05	23.7046	9.38091	7.61752	8.13973	8.212	9.29784	9.88981	P	P	P	P	P	P	4.91066	4.72003	5.46238	3.50637	3.42769	2.24563	P	P	P	P	P	A	circRNA	circRNA	TCTTAAGGTAGTTGATGTTGAACAGCACACTTTAGCCAAGTATTTGATGGAGCTGACTCT	hsa_circ_0035490	.	.	circBase	.	.	.	.	.	.	.	.	.	.	hsa_circ_0035490	chr15	59409426	59417244	+	59117227
EX_82_1388320	5.57e-05	23.2903	10.1446	8.3671	8.607	9.07937	9.32797	10.6007	P	P	P	P	P	P	5.55757	5.14915	6.21752	4.48032	3.52056	2.63714	P	P	P	P	P	P	circRNA	circRNA	GAAAAGAGAACCAGGCTGTTGAAGCCAAGGAAAAACAAGATGAACAAGTCGGACTTCCTG	hsa_circ_0005877	.	.	circBase	.	.	.	.	.	.	.	.	.	.	hsa_circ_0005877	chr17	38551700	38552717	-	40395448
EX_92_7161349	8.4e-05	22.9392	8.16672	5.82887	7.0784	7.32461	7.49248	9.00198	P	P	P	P	P	P	3.70171	3.67561	4.41782	2.67299	1.31503	1.03943	P	P	P	P	A	A	circRNA	circRNA	AAACATGGAGATGTAATAACTATTATTGATCGTTCCTTCAGTACCGGGCGGAGGTGAGCG	hsa_circ_0020493	.	.	circBase	.	.	.	.	.	.	.	.	.	.	hsa_circ_0020493	chr10	129921144	129924468	-	128122880
EX_86_6694406	1.31e-05	22.9351	9.31755	7.15493	7.60422	8.19132	8.42469	9.79181	P	P	P	P	P	P	4.12102	4.50821	5.30487	3.80386	3.23612	2.5405	P	P	P	P	P	P	circRNA	circRNA	TATCAGCCTGGACCAAGATGGTTCCCACATCAAAGGCTTGCTGATTAATTTTATCCATCA	hsa_circ_0003457	.	.	circBase	.	.	.	.	.	.	.	.	.	.	hsa_circ_0003457	chr17	38562635	38563194	-	40406383
EX_16_7596162	0.000201279	22.2067	6.31172	9.23454	8.86866	8.39705	7.65033	7.07793	P	P	P	P	P	P	3.5831	3.48598	3.99567	3.97014	3.8249	3.70926	P	P	P	P	P	P	circRNA	circRNA	AAACTGAGGATTGTCATTAAACACAGTTGTTTTCTAGCTATGCCTACTTCCTGCGCGGCC	hsa_circ_0062558	.	.	circBase	.	.	.	.	.	.	.	.	.	.	hsa_circ_0062558	chr22	24125597	24126503	+	23783410
EX_46_1501931	6.83e-06	21.4417	8.36717	5.74609	6.80597	6.40277	7.74103	7.03243	P	P	P	P	P	P	2.92689	3.01456	3.93774	2.17403	2.14577	1.67898	P	P	P	A	A	A	circRNA	circRNA	GAAAGGGGAGATACAAATTCAAAGCACGTGAACTTGATCCCAGAATACTTGAAGGTGGGC	hsa_circ_0059728	.	.	circBase	.	.	.	.	.	.	.	.	.	.	hsa_circ_0059728	chr20	30371507	30381827	+	31783704
EX_25_4210850	9.23e-06	20.2167	9.59199	6.98556	8.0663	7.51745	8.99181	8.10413	P	P	P	P	P	P	4.27361	4.46143	5.03465	3.6683	3.18839	3.25958	P	P	P	P	P	P	circRNA	circRNA	TTGTCTTTCCCTCGTGCATAAGGCAAATCCAATACGCAAGTACCAGGGTCTGGAGATAAA	hsa_circ_0059737	.	.	circBase	.	.	.	.	.	.	.	.	.	.	hsa_circ_0059737	chr20	30388772	30389603	+	31800969
EX_57_2944085	6.18e-06	20.1461	9.20308	7.61873	8.23976	7.95087	9.87236	8.84736	P	P	P	P	P	P	5.11625	4.69824	5.02889	4.19353	4.13539	2.7053	P	P	P	P	P	P	circRNA	circRNA	CTTTAACAGACAATCAAAGCCTTAGATGGGAGATCTCAAGTTTCAACACCACGTTTTGGC	hsa_circ_0074844	.	.	circBase	.	.	.	.	.	.	.	.	.	.	hsa_circ_0074844	chr5	159849715	159855746	+	160422708
EX_61_6502012	1.9e-05	20.0977	9.52666	7.25505	8.76355	8.27634	9.84212	9.89923	P	P	P	P	P	P	4.95827	4.94516	6.03727	4.4367	3.71304	3.60833	P	P	P	P	P	P	circRNA	circRNA	TTTTAGCAAGGGTTTACACTGTGATTTTGCTTGCCTGATGTTCAAACACCTGGTACACAA	hsa_circ_0052585	.	.	circBase	.	.	.	.	.	.	.	.	.	.	hsa_circ_0052585	chr2	10268974	10269281	+	10128847
EX_82_0903655	9.87e-05	20.0868	8.30076	6.20063	6.8808	7.38204	7.58748	8.16393	P	P	P	P	P	P	3.55181	2.88996	4.701	2.74314	2.00524	0.609297	P	A	P	P	A	A	circRNA	circRNA	TCCAGACAAAGTAACAGAGATTCAAAGGTACCTTCAGAAGGAAAGAAATCTCTCTACACA	hsa_circ_0008346	.	.	circBase	.	.	.	.	.	.	.	.	.	.	hsa_circ_0008346	chr15	41648236	41669502	+	41356038
EX_30_8558294	8.94e-05	19.5542	8.02268	5.56063	7.02311	6.29671	8.14865	8.15517	P	P	P	P	P	P	3.15911	3.74899	4.20541	2.72781	2.70974	0.568928	P	P	P	P	P	A	circRNA	circRNA	ACCAGGCACCAGGGGAAGAAATGATTTCCCTTGGGGATGGAGACATCAGGACCATGTGCC	hsa_circ_0007532	.	.	circBase	.	.	.	.	.	.	.	.	.	.	hsa_circ_0007532	chr2	97024782	97026448	+	96359044
EX_59_4806740	6.81e-06	19.5492	8.72834	6.27473	7.05754	7.12388	8.23541	7.34599	P	P	P	P	P	P	3.63718	3.4753	4.37446	2.48028	2.00786	3.23807	P	P	P	P	A	P	circRNA	circRNA	TTGAAACCAGAAGGTGACCTGCTGAGAAAAGTGGTACAAATACTGGGAAAAACCTGCTCT	hsa_circ_0059712	.	.	circBase	.	.	.	.	.	.	.	.	.	.	hsa_circ_0059712	chr20	30345209	30347982	+	31757406
EX_30_8866809	2.21e-05	19.2702	8.20128	6.25225	6.74883	7.25701	7.57968	7.90706	P	P	P	P	P	P	3.22332	3.57817	4.42906	2.26404	1.31312	2.32724	P	P	P	A	A	P	circRNA	circRNA	TGAACTGAAGGTAACAGAGATTCAAAGGTACCTTCAGAAGGAAAGAAATCTCTCTACACA	hsa_circ_0034693	.	.	circBase	.	.	.	.	.	.	.	.	.	.	hsa_circ_0034693	chr15	41648236	41650456	+	41356038
EX_70_6473750	0.000205267	18.8629	10.2207	6.93648	8.48577	7.74302	9.70361	9.15576	P	P	P	P	P	P	5.19687	5.01827	5.51506	4.30862	4.43214	4.19676	P	P	P	P	P	P	circRNA	circRNA	AACCCCACAGGTATATGAAGACCTGAGGTATAAGCTCTCGCTAGAGTTCCCCAGTGGCTA	hsa_circ_0060551	.	.	circBase	.	.	.	.	.	.	.	.	.	.	hsa_circ_0060551	chr20	44444179	44444552	+	45815540
EX_69_3729798	0.00022141	18.3063	10.2552	6.9873	8.43054	7.64575	9.70332	9.08694	P	P	P	P	P	P	5.20541	5.01134	5.55546	4.5071	4.5813	3.98794	P	P	P	P	P	P	circRNA	circRNA	TTTTAGACAAGTATATGAAGACCTGAGGTATAAGCTCTCGCTAGAGTTCCCCAGTGGCTA	hsa_circ_0060552	.	.	circBase	.	.	.	.	.	.	.	.	.	.	hsa_circ_0060552	chr20	44444179	44445596	+	45815540
EX_87_9322897	3.67e-05	18.0273	8.43358	6.07102	7.59042	6.69429	8.65027	8.52614	P	P	P	P	P	P	4.06928	4.0188	4.73926	3.49815	2.56707	2.36467	P	P	P	P	P	P	circRNA	circRNA	AGATGCAGAGGGAAGAAATGATTTCCCTTGGGGATGGAGACATCAGGACCATGTGCCCCC	hsa_circ_0001046	.	.	circBase	.	.	.	.	.	.	.	.	.	.	hsa_circ_0001046	chr2	97024782	97033111	+	96359044
EX_10_5683236	5.84e-06	17.9695	8.68892	6.20868	7.28447	7.66932	8.13143	7.41397	P	P	P	P	P	P	3.81424	3.55088	4.72061	2.90068	2.87741	2.38204	P	P	P	P	P	A	circRNA	circRNA	TAAACCACAGGTTCTTGATACATATTTGCCAGACTTCAAGATTTCAGAAAAGGGGTGAAA	hsa_circ_0059710	.	.	circBase	.	.	.	.	.	.	.	.	.	.	hsa_circ_0059710	chr20	30330343	30330450	+	31742540
EX_07_8549359	0.000255996	17.647	7.83159	5.66718	6.40766	6.45428	7.09181	9.02109	P	P	P	P	P	P	3.57442	3.65837	3.55617	3.05134	3.65831	2.46488	P	P	P	P	P	P	circRNA	circRNA	TGGGCTTCAGAGAAAAGCTTCAGATCCAAATCGATTTACAAACCGAGGAGGAAATCTTCT	hsa_circ_0036911	.	.	circBase	.	.	.	.	.	.	.	.	.	.	hsa_circ_0036911	chr15	91512308	91520001	-	90969078
EX_75_4237791	0.000183076	17.2492	8.72329	5.81493	7.62334	6.68918	8.72479	8.60235	P	P	P	P	P	P	4.07367	4.12086	4.70766	3.53926	3.67255	2.9059	P	P	P	P	P	P	circRNA	circRNA	AGACATCAAGTGGCAGTATGATCACCTCACGGCTACCTATCTTCTGCTTCTAGCCAAGAA	hsa_circ_0087037	.	.	circBase	.	.	.	.	.	.	.	.	.	.	hsa_circ_0087037	chr9	36651742	36651874	+	36651745
EX_58_6687271	3.8e-06	16.9901	8.92713	7.1633	7.73401	8.26004	8.40603	8.75685	P	P	P	P	P	P	4.4085	4.23615	5.31666	3.86233	3.53245	2.81493	P	P	P	P	P	P	circRNA	circRNA	CGGGTGTCAGGTAACAGAGATTCAAAGGTACCTTCAGAAGGAAAGAAATCTCTCTACACA	hsa_circ_0034694	.	.	circBase	.	.	.	.	.	.	.	.	.	.	hsa_circ_0034694	chr15	41648236	41657787	+	41356038
EX_23_2733525	2.55e-05	16.9652	8.00581	7.19276	7.47313	8.04792	7.35017	7.55346	P	P	P	P	P	P	3.52603	3.4962	4.8493	3.08168	2.51523	2.24005	P	P	P	P	P	A	circRNA	circRNA	TAGGAAAAGCAAAGAGAAACTGAAAATAAATATGCAGGAGGGAACCCCGTTTGCGTGCGC	hsa_circ_0005301	.	.	circBase	.	.	.	.	.	.	.	.	.	.	hsa_circ_0005301	chr15	64668941	64669104	-	64376742
EX_45_1017706	4.6e-05	16.8303	8.55175	6.77026	7.44517	7.95424	8.12141	8.32448	P	P	P	P	P	P	4.48837	3.88253	4.9791	3.40926	2.68003	1.88696	P	P	P	P	P	A	circRNA	circRNA	CCACACAAAGGTAACAGAGATTCAAAGGTACCTTCAGAAGGAAAGAAATCTCTCTACACA	hsa_circ_0008926	.	.	circBase	.	.	.	.	.	.	.	.	.	.	hsa_circ_0008926	chr15	41648236	41668026	+	41356038
EX_71_5457073	0.000206338	16.5276	8.18701	5.48518	6.97983	6.43312	8.07643	8.23181	P	P	P	P	P	P	3.06737	3.82091	3.91354	3.56493	3.42026	2.92704	P	P	P	P	P	P	circRNA	circRNA	GAAGATTATGGGTAACAAGGATTACCATCTACAGACATGCTGTGGGAGTCTGGCTTATGC	hsa_circ_0087032	.	.	circBase	.	.	.	.	.	.	.	.	.	.	hsa_circ_0087032	chr9	36599390	36607670	+	36599393
EX_45_5557899	7.78e-05	16.4495	8.7383	6.84493	7.61746	8.00686	8.30095	8.52842	P	P	P	P	P	P	4.25614	4.22508	5.21739	3.88892	3.20798	1.62113	P	P	P	P	P	A	circRNA	circRNA	TGACTCACAGGATGAAAGTCAAACTTCTGCATCCTCTTGTGATGAGACTGAGATACAGAT	hsa_circ_0034691	.	.	circBase	.	.	.	.	.	.	.	.	.	.	hsa_circ_0034691	chr15	41641295	41641439	+	41349097
EX_43_9046781	9.74e-06	16.1813	8.33562	6.60634	7.09516	7.57762	7.70617	8.3192	P	P	P	P	P	P	3.71466	4.02385	4.68932	2.80783	3.64986	2.04766	P	P	P	P	P	A	circRNA	circRNA	AACCACACAAAGTTATTACCCCATTCAAGTTGACAACTGAGGCAACGCAGACTCCAGTCT	hsa_circ_0034698	.	.	circBase	.	.	.	.	.	.	.	.	.	.	hsa_circ_0034698	chr15	41667909	41668026	+	41375711
EX_59_5159818	0.00019217	15.8231	8.05677	5.62199	7.41153	6.15083	7.95434	8.48926	P	P	P	P	P	P	4.0115	3.60704	3.83833	3.67614	2.62888	3.5839	P	P	P	P	P	P	circRNA	circRNA	AAAGTTTCAGCTTATACCATCGCCGAAAGCACGGAATCCACTAGTTACCGTCTCTGACTT	hsa_circ_0044832	.	.	circBase	.	.	.	.	.	.	.	.	.	.	hsa_circ_0044832	chr17	57272691	57275150	+	59195330
EX_10_1744461	3.07e-05	15.7326	9.24782	7.06313	8.08638	8.43659	8.49101	9.98707	P	P	P	P	P	P	5.33743	5.06886	5.48259	4.58495	4.26359	3.57313	P	P	P	P	P	P	circRNA	circRNA	GTTCCTTCAGGGGTATTGAATGTGACATCCGTATCCAGCTTCCTGTTGTGTCAAAACAAC	hsa_circ_0020491	.	.	circBase	.	.	.	.	.	.	.	.	.	.	hsa_circ_0020491	chr10	129921144	129921433	-	128122880
EX_98_0052824	5.64e-06	15.1487	10.8649	9.31432	9.75139	9.68995	11.4416	10.4555	P	P	P	P	P	P	6.99312	6.64999	6.98468	6.48142	6.00633	5.48409	P	P	P	P	P	P	circRNA	circRNA	ATTCTTTAACAGAACTTTGAGAGTTTTGACCTGCCTGAAGAGCACCAGATTGCGCACCTC	hsa_circ_0074845	.	.	circBase	.	.	.	.	.	.	.	.	.	.	hsa_circ_0074845	chr5	159854721	159855746	+	160427714
EX_18_1857436	1.92e-05	13.6351	8.32181	5.76112	6.66826	6.75756	7.69174	7.16384	P	P	P	P	P	P	3.65223	3.8099	4.24483	3.04472	3.02757	2.71273	P	P	P	P	P	P	circRNA	circRNA	AAGATGTTGTGACCTGTTACCCTCCAAATCTTCTGTGACCAAGATTTGCAGAGACCCACA	hsa_circ_0059726	.	.	circBase	.	.	.	.	.	.	.	.	.	.	hsa_circ_0059726	chr20	30370051	30371724	+	31782248
EX_82_7266993	2.9e-06	13.4568	8.6796	8.06212	8.48547	8.091	9.59165	9.33845	P	P	P	P	P	P	5.058	5.27284	6.00481	4.76362	4.67837	3.77773	P	P	P	P	P	P	circRNA	circRNA	ATAGTCATTTAATGTTGAGCTGATGAGGAAGAGATGCTTGATAATCTACCAGAGGCTGGT	hsa_circ_0015975	.	.	circBase	.	.	.	.	.	.	.	.	.	.	hsa_circ_0015975	chr1	202300784	202301088	-	202331656
EX_27_1599522	6.87e-06	12.4086	8.13153	6.35729	7.17607	7.5171	8.34364	7.9701	P	P	P	P	P	P	4.02534	4.22497	4.72656	3.86426	3.42821	3.92836	P	P	P	P	P	P	circRNA	circRNA	AACAAACAATCAAGTCATGAGATTTGCGGAAGTGACTCAAGAAGTTGAAGTAGCAAGACC	hsa_circ_0003166	.	.	circBase	.	.	.	.	.	.	.	.	.	.	hsa_circ_0003166	chr15	69728476	69729061	+	69436137
EX_99_4525934	9.96e-06	12.3678	8.44928	7.7492	8.1853	7.72681	9.43506	9.0191	P	P	P	P	P	P	4.84933	5.1652	5.97355	4.54004	4.48567	3.46266	P	P	P	P	P	P	circRNA	circRNA	TTAATGTTGAGGTGCTTGGAGACCATCCCTCAACATCGCAACTGTGTTGACCTCTATTCA	hsa_circ_0015977	.	.	circBase	.	.	.	.	.	.	.	.	.	.	hsa_circ_0015977	chr1	202300784	202302463	-	202331656
EX_75_9037699	9.33e-05	12.225	8.0461	5.85995	7.54992	7.18741	7.09011	8.63398	P	P	P	P	P	P	3.61272	4.21294	5.44522	3.14521	3.2368	2.21527	P	P	P	P	P	A	circRNA	circRNA	TGACCTGATCGTGTTTGTGGTTAATCTTCACAGCAAATACAGCCACTTGGCAAAGTCCCT	hsa_circ_0063630	.	.	circBase	.	.	.	.	.	.	.	.	.	.	hsa_circ_0063630	chr22	42341916	42342009	-	41945912
EX_14_8852809	0.000118416	12.1489	8.73135	6.74694	7.21284	6.97601	8.38685	8.95741	P	P	P	P	P	P	4.74372	4.11322	5.0702	4.32338	4.43563	3.95543	P	P	P	P	P	P	circRNA	circRNA	TCTTAAGGTAGTTCAGCCAGTTTCCCGGAAGAAGCTTCAATTAGTTGGGATTACTGCTCT	hsa_circ_0035489	.	.	circBase	.	.	.	.	.	.	.	.	.	.	hsa_circ_0035489	chr15	59408888	59417244	+	59116689
EX_87_2738085	0.000264521	11.1274	8.19391	5.41913	7.38429	5.92115	7.60605	8.00176	P	P	P	P	P	P	4.28944	4.14653	4.59705	3.533	3.66338	2.4465	P	P	P	P	P	P	circRNA	circRNA	GAAATATCATCGCCCATGCATCAACAACCAGGTATGCACTGCTTATTGTAGACAGTGCCA	hsa_circ_0034619	.	.	circBase	.	.	.	.	.	.	.	.	.	.	hsa_circ_0034619	chr15	41021702	41022172	+	40729504
EX_77_2649337	0.000497854	10.2766	9.09203	7.05255	7.89497	7.99052	8.19215	10.223	P	P	P	P	P	P	5.26803	5.7336	5.83396	5.58945	5.28474	4.50943	P	P	P	P	P	P	circRNA	circRNA	TTCTGTGCTGGAACTCCTGGATATGATGATTGCTGAAGAGGAAAGCCTGAAGGAAAGACT	hsa_circ_0036926	.	.	circBase	.	.	.	.	.	.	.	.	.	.	hsa_circ_0036926	chr15	91523471	91527370	-	90980241
EX_60_5730886	0.000211355	10.1276	8.10426	6.4473	7.48761	6.22285	5.82228	8.42077	P	P	P	P	P	P	3.3228	4.30406	5.08994	4.03983	3.0316	3.56873	P	P	P	P	P	P	circRNA	circRNA	ATGATCGTCCATAAGAACTGGGTGTACGGCAAGAAGAAGCTGAAATACCTGCCCTACAAT	hsa_circ_0022389	.	.	circBase	.	.	.	.	.	.	.	.	.	.	hsa_circ_0022389	chr11	61624482	61625002	+	61857010
EX_06_4286978	0.000410404	10.1122	8.10544	5.79511	6.72611	5.79142	7.62171	8.21654	P	P	P	P	P	P	3.89063	4.33179	5.24023	3.55265	3.24872	1.83166	P	P	P	P	P	A	circRNA	circRNA	AGATGGACTGTTGTCTGAGGGAAGTCAAAAGCATGCAAGCCTACAGAAAAGCATTGAGAA	hsa_circ_0005686	.	.	circBase	.	.	.	.	.	.	.	.	.	.	hsa_circ_0005686	chr4	154315413	154330167	+	153394261
EX_55_1840880	0.000187224	9.71405	9.72426	7.21626	8.18655	8.36106	8.85881	9.92571	P	P	P	P	P	P	5.60335	5.93887	5.99275	5.7463	6.03956	4.39511	P	P	P	P	P	P	circRNA	circRNA	CCGGAAAGCGGAAGAAGGAGAGACGACCATCTTGCAACTAGAAAAAGATTTGCGCACCCA	hsa_circ_0036927	.	.	circBase	.	.	.	.	.	.	.	.	.	.	hsa_circ_0036927	chr15	91524113	91525211	-	90980883
EX_17_9266016	0.000183646	9.64509	9.25254	7.78485	8.63398	7.73595	6.87443	9.60837	P	P	P	P	P	P	5.19899	5.84229	6.29359	4.78902	4.2141	4.56885	P	P	P	P	P	P	circRNA	circRNA	CCACTTAAAGGCCCAAGCTGGATGGCTGCAACATGATTATGGCCACCTGTCTGTCTACAG	hsa_circ_0022385	.	.	circBase	.	.	.	.	.	.	.	.	.	.	hsa_circ_0022385	chr11	61608095	61608197	+	61840623
EX_61_2665127	1.57e-06	9.62554	8.27634	6.80714	7.22107	7.82236	7.85188	8.28701	P	P	P	P	P	P	4.17886	4.76759	5.15731	4.18028	4.00849	4.58791	P	P	P	P	P	P	circRNA	circRNA	AATTAGTTCAGGCTCCCTTGGATGCAGATGGAGACAATGTCTTACAGGAGAGCTAAGACA	hsa_circ_0036083	.	.	circBase	.	.	.	.	.	.	.	.	.	.	hsa_circ_0036083	chr15	69708332	69718796	+	69415993
EX_93_1950025	0.000575664	9.12157	7.33213	5.70072	6.91493	6.40619	7.34463	8.71337	P	P	P	P	P	P	4.39502	4.02091	4.64015	3.76812	4.14919	4.01378	P	P	P	P	P	P	circRNA	circRNA	TGAAGAATAGGCTATTGGATGTTGTCACTGTGCCATCAGGTGAACTTCGTCATGTGGAAG	hsa_circ_0036705	.	.	circBase	.	.	.	.	.	.	.	.	.	.	hsa_circ_0036705	chr15	89811629	89817535	+	89268398
EX_19_4437937	1.03e-06	9.09128	9.93778	8.64742	9.06386	9.75673	9.92023	9.91001	P	P	P	P	P	P	5.92786	6.76218	6.9094	6.53822	6.19025	5.97307	P	P	P	P	P	P	circRNA	circRNA	GTTGCATTTAGCATGTTATGTTACCCAGAGAACTTTCCAAACAAGTACCTAAAACTCATC	hsa_circ_0087442	.	.	circBase	.	.	.	.	.	.	.	.	.	.	hsa_circ_0087442	chr9	91930084	91931618	+	89315169
EX_27_6941122	0.000300174	8.91879	9.05845	7.40457	8.38037	7.3819	6.7254	9.41082	P	P	P	P	P	P	5.29286	5.50666	6.15897	4.71838	4.12836	4.52914	P	P	P	P	P	P	circRNA	circRNA	AGCCCATCGAGGCCCAAGCTGGATGGCTGCAACATGATTATGGCCACCTGTCTGTCTACA	hsa_circ_0022386	.	.	circBase	.	.	.	.	.	.	.	.	.	.	hsa_circ_0022386	chr11	61608095	61615756	+	61840623
EX_89_6251212	0.000305828	8.70961	7.91612	5.64358	7.29657	6.73447	8.28292	8.19225	P	P	P	P	P	P	5.14237	4.35294	5.41999	4.06291	3.45533	2.77473	P	P	P	P	P	P	circRNA	circRNA	ACAACCCTAACGACACCTCCAACTTTTGCCCTGGATTACAGGGAAGAAATGATTTCCCTT	hsa_circ_0055670	.	.	circBase	.	.	.	.	.	.	.	.	.	.	hsa_circ_0055670	chr2	97024782	97030329	+	96359044
EX_62_1514179	0.000174948	8.64844	13.0723	12.2788	13.1276	11.5017	11.66	10.6016	P	P	P	P	P	P	9.96314	8.86619	9.85706	8.60557	8.77857	8.09565	P	P	P	P	P	P	circRNA	circRNA	TCTGCATGGAAGAGTTTGAGGACATGGAGAGAAGTCTGCCACTAGAACAAAATGTCAGTG	hsa_circ_0050096	.	.	circBase	.	.	.	.	.	.	.	.	.	.	hsa_circ_0050096	chr19	18286120	18286507	+	18175310
EX_57_7375593	0.000511645	8.61201	8.29026	7.43576	8.98565	7.63235	7.74825	6.03992	P	P	P	P	P	P	5.21444	5.11721	4.76455	4.59737	4.52432	4.62796	P	P	P	P	P	P	circRNA	circRNA	TACAGAACAGGGATTCTTCACTTCTCTTGAACAAGGAACTCACTCAGAGACTAACACAAA	hsa_circ_0084718	.	.	circBase	.	.	.	.	.	.	.	.	.	.	hsa_circ_0084718	chr8	70407999	70488444	+	69495764
EX_13_0534972	1.13e-05	8.23873	7.77444	6.85995	7.38455	7.30828	7.7332	8.62768	P	P	P	P	P	P	4.2899	4.29676	4.94089	4.15025	5.72804	3.73758	P	P	P	P	P	P	circRNA	circRNA	ATTTTTCCAGGATGTGGATGTAGAAGAGGCAGTTCTGGGGCAGTATACTGAAGAACCTCT	hsa_circ_0019166	.	.	circBase	.	.	.	.	.	.	.	.	.	.	hsa_circ_0019166	chr10	94410157	94410274	+	92650400
EX_69_6751895	0.000242965	8.21181	9.57437	8.35725	9.3871	7.56279	8.34033	7.02089	P	P	P	P	P	P	6.44906	5.58304	6.12256	4.84137	4.96789	4.79055	P	P	P	P	P	P	circRNA	circRNA	TAAAACTAGTTTAATAAGCACAGGCAATCTATACCTGCGGGGGCCCCTGAAGAAGTCCAA	hsa_circ_0050095	.	.	circBase	.	.	.	.	.	.	.	.	.	.	hsa_circ_0050095	chr19	18285849	18288927	+	18175039
EX_18_9541787	0.000187413	8.19646	7.69759	6.30571	6.20764	7.146	7.56592	8.39987	P	P	P	P	P	P	4.441	4.23978	4.94159	4.09632	4.13524	4.29126	P	P	P	P	P	P	circRNA	circRNA	GAGACAGAAGGATGATCTTGAAGACCTTATAGTTAATTGGGATGAGAGCAAAAGCATTGG	hsa_circ_0068025	.	.	circBase	.	.	.	.	.	.	.	.	.	.	hsa_circ_0068025	chr3	172499952	172523659	+	172782162
EX_69_6096496	3.65e-06	8.1468	8.17638	7.25194	7.9835	6.98722	8.54595	7.95873	P	P	P	P	P	P	4.72696	5.14881	5.49292	4.99238	4.56889	3.87925	P	P	P	P	P	P	circRNA	circRNA	CTCGCTGGAGAGCCAGACATAGGCATGCCTGAACCAGATGCTCAGAGATTCTTCCATCAA	hsa_circ_0002332	.	.	circBase	.	.	.	.	.	.	.	.	.	.	hsa_circ_0002332	chr11	125499126	125503246	+	125629231
EX_00_9345853	0.000135932	7.82476	10.1537	7.91962	8.81925	8.47751	9.80224	9.77632	P	P	P	P	P	P	5.98073	6.52235	7.65869	5.18737	5.9231	5.69259	P	P	P	P	P	P	circRNA	circRNA	ACATCGAGCCACTGAAAATTCAGCCAGGTGACTTTATACACACTTTGGGAGATGCACATA	hsa_circ_0046678	.	.	circBase	.	.	.	.	.	.	.	.	.	.	hsa_circ_0046678	chr18	671379	671451	+	671379
EX_25_9838893	0.000123413	7.78226	9.4489	7.19996	8.31515	7.79979	9.20834	9.07563	P	P	P	P	P	P	5.4752	5.81784	6.64128	4.96348	5.70592	5.30336	P	P	P	P	P	P	circRNA	circRNA	TATTTACCTGAATCACATCGAGCCACTGAAAATTCAGATCTTCCTCTGATGGCGCTGCCT	hsa_circ_0046677	.	.	circBase	.	.	.	.	.	.	.	.	.	.	hsa_circ_0046677	chr18	670691	671451	+	670691
EX_17_9491728	0.000315647	7.76818	7.80853	6.31143	6.02703	7.1196	7.52583	8.57206	P	P	P	P	P	P	4.60384	4.51388	5.24496	4.38547	4.079	3.92691	P	P	P	P	P	P	circRNA	circRNA	AAGTAATGACATAAACCAAGCAAAACCAGAATGTGGACGGCAGAGCCTTGTTGAACTTCT	hsa_circ_0068026	.	.	circBase	.	.	.	.	.	.	.	.	.	.	hsa_circ_0068026	chr3	172502496	172504364	+	172784706
EX_09_9911028	9.79e-05	7.72222	8.48891	6.17887	6.64834	6.58745	7.28862	7.60212	P	P	P	P	P	P	4.63901	4.43274	5.05336	4.32469	3.7251	3.78398	P	P	P	P	P	P	circRNA	circRNA	ACTGTCTCCATTATTGATCGGTTCATGCAGGAAGAGCAAGCAGTCAGACCAAAATACCTA	hsa_circ_0072760	.	.	circBase	.	.	.	.	.	.	.	.	.	.	hsa_circ_0072760	chr5	68470077	68470236	+	69174250
EX_43_4181007	9.96e-06	7.69845	7.49712	6.64588	6.91587	6.71773	7.81439	7.30776	P	P	P	P	P	P	4.10416	4.5881	5.06316	4.31883	3.56645	3.1961	P	P	P	P	P	P	circRNA	circRNA	ACCATGCCAAACTATGCTAAGAAGGAATCTGATCTTAATGGCGCCCAGATCAAGCTTCGA	hsa_circ_0073745	.	.	circBase	.	.	.	.	.	.	.	.	.	.	hsa_circ_0073745	chr5	126140467	126146042	+	126804775
EX_87_3221923	6.47e-05	7.59	8.35253	6.22451	7.0938	7.01795	8.13123	7.84552	P	P	P	P	P	P	4.47051	4.77651	5.53302	4.02185	4.4075	4.45201	P	P	P	P	P	P	circRNA	circRNA	GAAAATTCAGATGAATTCCCTCTGCTGACAACCAAACGTGTGTTCTGGAAGGGTGTTTTG	hsa_circ_0046674	.	.	circBase	.	.	.	.	.	.	.	.	.	.	hsa_circ_0046674	chr18	659640	671451	+	659640
EX_64_3835427	0.000174063	7.5291	7.52882	6.09854	6.04989	6.72761	7.39886	8.20747	P	P	P	P	P	P	4.10805	4.33839	5.0075	4.06395	3.8059	4.15601	P	P	P	P	P	P	circRNA	circRNA	AAGTAATGACTTATTTCAAGTACCATTGGAAGAGGAAGGACAACGTGGTGGACCTATCCT	hsa_circ_0068024	.	.	circBase	.	.	.	.	.	.	.	.	.	.	hsa_circ_0068024	chr3	172491692	172504364	+	172773902
EX_60_1102273	9.5e-05	7.48925	8.35457	7.36251	7.01603	5.88601	6.86476	7.22434	P	P	P	P	P	P	3.66253	4.58371	4.63219	4.07125	4.74598	4.41289	P	P	P	P	P	P	circRNA	circRNA	CTTGCTAATGGCAGGCATTTTACAAGGATGGGTCATCAGTTAAGGAAGTTGAAACCTACC	hsa_circ_0006549	.	.	circBase	.	.	.	.	.	.	.	.	.	.	hsa_circ_0006549	chr8	124392768	124392917	-	123380528
EX_33_6169120	3.04e-05	7.42284	9.77131	7.8361	8.10635	8.29392	8.62687	8.95626	P	P	P	P	P	P	5.79233	6.1579	6.37794	5.69341	5.4815	5.38132	P	P	P	P	P	P	circRNA	circRNA	TTACAAAGCACATGAATAATTGTGTGCCCAAGAAGATGCTGCAGCTGGTTGGTGTCACTG	hsa_circ_0072763	.	.	circBase	.	.	.	.	.	.	.	.	.	.	hsa_circ_0072763	chr5	68470703	68473176	+	69174876
EX_00_2376273	0.000165653	7.26044	8.37868	5.97732	7.00703	6.94441	8.02421	7.96302	P	P	P	P	P	P	4.31318	5.00736	5.71594	3.63074	4.35186	4.46021	P	P	P	P	P	P	circRNA	circRNA	ATGGAATCAGATGAATTCCCTCTGCTGACAACCAAACGTGTGTTCTGGAAGGGTGTTTTG	hsa_circ_0046673	.	.	circBase	.	.	.	.	.	.	.	.	.	.	hsa_circ_0046673	chr18	659640	662320	+	659640
EX_42_9928074	7.27e-05	7.06235	9.21159	7.31473	7.68033	7.44428	8.25106	8.27286	P	P	P	P	P	P	5.41871	5.48927	5.67495	5.49079	4.89856	5.06836	P	P	P	P	P	P	circRNA	circRNA	CTTCCTTCGGAGAGCATCTAAGATTGGAGAGAATAATTGTGTGCCCAAGAAGATGCTGCA	hsa_circ_0072762	.	.	circBase	.	.	.	.	.	.	.	.	.	.	hsa_circ_0072762	chr5	68470703	68470940	+	69174876
EX_16_2815018	8.49e-05	6.99015	11.023	9.08605	9.24782	8.95665	9.89331	10.232	P	P	P	P	P	P	7.08355	7.62548	7.76755	6.54462	6.65799	6.58868	P	P	P	P	P	P	circRNA	circRNA	TGGTGAATGGGTTGATGTCGAGCAACATACTTTGGCCAAATACCTGATGGAACTAACTAT	hsa_circ_0072765	.	.	circBase	.	.	.	.	.	.	.	.	.	.	hsa_circ_0072765	chr5	68471223	68471364	+	69175396
EX_01_3329143	1.39e-05	6.95866	8.29273	7.51256	8.04054	7.69778	9.0955	8.89949	P	P	P	P	P	P	5.2884	5.50986	6.04993	5.66453	5.7979	4.85604	P	P	P	P	P	P	circRNA	circRNA	TTAATGTTGATCCTCAGAATTTAAATATAATAAGCCAGCCTTCCTCAAGAATGCCAGACA	hsa_circ_0015976	.	.	circBase	.	.	.	.	.	.	.	.	.	.	hsa_circ_0015976	chr1	202300784	202302221	-	202331656
EX_94_5111811	0.000126355	6.81972	9.94803	7.83073	8.02635	8.11792	9.07594	9.03125	P	P	P	P	P	P	6.23509	6.14836	6.86562	5.74193	5.6045	5.58486	P	P	P	P	P	P	circRNA	circRNA	GCCAATTGTGTGTGGCTACTTACGTAATCTTACCTGGACACTTTCTAATCTTTGCCGCAA	hsa_circ_0045481	.	.	circBase	.	.	.	.	.	.	.	.	.	.	hsa_circ_0045481	chr17	66039215	66039479	+	68043099
EX_13_2235817	0.000118439	6.79907	8.79877	7.72082	8.74122	7.78596	7.52427	6.62628	P	P	P	P	P	P	6.30953	5.1265	5.14343	5.35027	4.72525	4.06145	P	P	P	P	P	P	circRNA	circRNA	ACTGTCCTTATCTTCAAGATCATGAGCGTCTTGTTGTTCATCGAGCACTCAGTAGAGGTG	hsa_circ_0011209	.	.	circBase	.	.	.	.	.	.	.	.	.	.	hsa_circ_0011209	chr1	31210450	31215396	-	30737603
EX_84_2278194	0.000120735	6.67828	8.62123	6.51588	7.41764	7.11646	8.42287	8.11453	P	P	P	P	P	P	4.80822	5.26119	6.24217	4.133	4.65516	4.76173	P	P	P	P	P	P	circRNA	circRNA	GGGCCTGAAGATTATTCAGGACAGGGAGTTGACCAACTGCAAAGAGTGATTGACACCATC	hsa_circ_0046676	.	.	circBase	.	.	.	.	.	.	.	.	.	.	hsa_circ_0046676	chr18	669071	670867	+	669071
EX_76_3043355	0.000166305	6.58932	8.92179	6.68738	7.66757	7.47688	8.57088	8.473	P	P	P	P	P	P	5.00441	5.64982	6.48698	4.19895	5.24601	4.92835	P	P	P	P	P	P	circRNA	circRNA	AATCCAAGAGATTATTCAGGACAGGGAGTTGACCAACTGCAAAGAGTGATTGACACCATC	hsa_circ_0046675	.	.	circBase	.	.	.	.	.	.	.	.	.	.	hsa_circ_0046675	chr18	669071	669173	+	669071
EX_64_9269773	0.000227614	6.4932	8.30542	6.04856	6.98488	6.88354	8.10459	7.98039	P	P	P	P	P	P	4.81252	5.15515	5.76996	4.02713	4.5444	4.31845	P	P	P	P	P	P	circRNA	circRNA	GAAAATTCAGGGATCCACAAATGCTAAAGAGCTGTCTTCCAAGGGAGTGAAAATCTGGGA	hsa_circ_0004163	.	.	circBase	.	.	.	.	.	.	.	.	.	.	hsa_circ_0004163	chr18	662145	671451	+	662145
EX_61_2622572	2.12e-05	6.45808	7.48039	6.41312	7.44887	6.8651	7.35738	7.26673	P	P	P	P	P	P	5.09679	4.04058	5.0005	4.29849	3.26796	4.53544	P	P	P	P	P	P	circRNA	circRNA	AATTCCAAATACTGGGTCCTATGGAAGGACATACAGCATGGTCAGCAGCTCTAAGCAAAG	hsa_circ_0088316	.	.	circBase	.	.	.	.	.	.	.	.	.	.	hsa_circ_0088316	chr9	123636256	123636338	-	120873978
EX_09_1368555	2.48e-05	6.42155	9.86098	8.06873	8.38726	8.52757	8.84946	9.11517	P	P	P	P	P	P	6.36106	6.54637	6.61339	6.11619	5.8336	5.76686	P	P	P	P	P	P	circRNA	circRNA	ATAATGGTGAATGGAATAATTGTGTGCCCAAGAAGATGCTGCAGCTGGTTGGTGTCACTG	hsa_circ_0001495	.	.	circBase	.	.	.	.	.	.	.	.	.	.	hsa_circ_0001495	chr5	68470703	68471364	+	69174876
EX_35_2152202	0.000147642	6.37635	7.88812	6.77521	7.86573	7.60687	7.93306	9.2637	P	P	P	P	P	P	5.55225	5.66557	5.89477	4.95706	5.43923	4.6195	P	P	P	P	P	P	circRNA	circRNA	GAAGTCCAAGTATCTCCAGGTGTGTCAGAGCTCCGGAGGAATTCCAAAAAATATGGAAAA	hsa_circ_0036713	.	.	circBase	.	.	.	.	.	.	.	.	.	.	hsa_circ_0036713	chr15	89850706	89857938	+	89307475
EX_97_3532359	4.49e-05	6.36232	7.78287	5.83236	6.72705	6.86194	7.58961	7.37374	P	P	P	P	P	P	5.1949	4.36656	4.97705	4.1269	3.93482	3.73658	P	P	P	P	P	P	circRNA	circRNA	TTTTCGGAAATCAGGATCTGTGATTCGCCTAAAAGCACTAAAGGGCTTCAGTGAACGCAC	hsa_circ_0034333	.	.	circBase	.	.	.	.	.	.	.	.	.	.	hsa_circ_0034333	chr15	32907771	32915789	+	32615570
EX_69_6604806	7.98e-05	6.21371	8.92401	8.32148	7.3846	6.78855	7.62277	7.78835	P	P	P	P	P	P	4.88969	5.84223	5.81193	4.90527	4.80528	5.34043	P	P	P	P	P	P	circRNA	circRNA	ACTTATTCAGATCGTCTTATTAGGCATAGAGCCTGTGCTTTAAGAGATACTGCCTATGCC	hsa_circ_0085453	.	.	circBase	.	.	.	.	.	.	.	.	.	.	hsa_circ_0085453	chr8	124335177	124346562	-	123322937
EX_53_1083956	4.46e-05	6.20867	11.4222	10.336	9.95601	9.42264	9.96559	10.3282	P	P	P	P	P	P	7.39142	8.29818	7.95284	7.2795	7.60829	7.69961	P	P	P	P	P	P	circRNA	circRNA	CTATCAATAGGATGGGTCATCAGTTAAGGAAGTTGAAACCTACCACCGGACACGTGCTTT	hsa_circ_0085475	.	.	circBase	.	.	.	.	.	.	.	.	.	.	hsa_circ_0085475	chr8	124373778	124392917	-	123361538
EX_20_0447573	2.47e-05	6.187	11.4522	10.9837	10.7512	10.9916	11.6441	11.0205	P	P	P	P	P	P	8.39582	8.52424	9.60274	8.09109	8.1014	7.72151	P	P	P	P	P	P	circRNA	circRNA	GATATTCATGGTGCCAAGTCTAGTGGTGGCAGGGAAGACTTGGAGTCATCTGGACTGCAG	hsa_circ_0045601	.	.	circBase	.	.	.	.	.	.	.	.	.	.	hsa_circ_0045601	chr17	73142760	73143748	-	75146665
EX_84_0438045	0.000431881	6.18429	9.47352	7.80091	8.8526	7.68199	9.60664	9.08498	P	P	P	P	P	P	6.349	6.26139	6.57278	6.44435	6.26077	5.79866	P	P	P	P	P	P	circRNA	circRNA	AGATTTGGCTTCCTGCCACATGATCGGACCATCGGCTCTGGGGAATCCTGGGGCAAAAAG	hsa_circ_0024795	.	.	circBase	.	.	.	.	.	.	.	.	.	.	hsa_circ_0024795	chr11	125513686	125525242	+	125643791
EX_20_0801889	6.21e-07	6.11082	10.0728	8.81308	9.51519	9.63182	9.85302	9.50054	P	P	P	P	P	P	7.43358	6.69394	7.1294	7.16077	6.94058	6.44219	P	P	P	P	P	P	circRNA	circRNA	AATACAGACCATCAAGTAGCTGCTTGTCTCCTACTATACCTGTCTGACACAATATCACCA	hsa_circ_0031979	.	.	circBase	.	.	.	.	.	.	.	.	.	.	hsa_circ_0031979	chr14	54884565	54884669	+	54417847
EX_63_8244462	0.00015666	6.07575	7.53378	6.08433	6.19873	6.91053	7.36959	8.09717	P	P	P	P	P	P	4.08861	4.38842	5.12845	4.30675	5.08051	4.26921	P	P	P	P	P	P	circRNA	circRNA	CTTTTAAATGACACCCCAAAGTCTTGTACTAAGTCTTCTAAAAGCTCCACTCCAGTTCCT	hsa_circ_0068023	.	.	circBase	.	.	.	.	.	.	.	.	.	.	hsa_circ_0068023	chr3	172486796	172502593	+	172769006
EX_91_4173610	3.28e-05	6.06227	8.32071	7.98026	7.02013	6.59121	7.12625	7.25468	P	P	P	P	P	P	4.5635	5.30972	5.27284	4.46032	4.57994	5.00207	P	P	P	P	P	P	circRNA	circRNA	CCCTGATGAGGTGCAAGAATTGTTTATCCGTGATTATGGAGAGATTTTTAATGTCCAGTT	hsa_circ_0085465	.	.	circBase	.	.	.	.	.	.	.	.	.	.	hsa_circ_0085465	chr8	124349864	124351686	-	123337624
EX_55_8348437	0.000294045	6.02969	7.82736	6.63217	7.49369	7.57057	7.70538	9.13819	P	P	P	P	P	P	5.29995	5.46385	5.93715	5.07199	4.94124	5.10585	P	P	P	P	P	P	circRNA	circRNA	ACACTTAAAGGCTCACCATTTTCCAGGACCATTATTGGTTGAATTAGCCAATGAGTTTAT	hsa_circ_0036700	.	.	circBase	.	.	.	.	.	.	.	.	.	.	hsa_circ_0036700	chr15	89804815	89811756	+	89261584
EX_27_3956058	0.000104564	5.95523	7.35676	6.34133	7.4149	6.93765	7.24951	7.22583	P	P	P	P	P	P	5.02637	4.09436	5.31016	4.31176	3.07548	4.55033	P	P	P	P	P	P	circRNA	circRNA	ATAATTCCAAATACTGGGTCCTATGGAAGGACATACAGCATGTGTCAGGGGAAGCTGATG	hsa_circ_0088317	.	.	circBase	.	.	.	.	.	.	.	.	.	.	hsa_circ_0088317	chr9	123636256	123637034	-	120873978
EX_45_3718436	7.33e-05	5.91014	9.12304	8.70293	7.55499	7.2141	7.7653	8.09285	P	P	P	P	P	P	4.99241	6.25085	6.2555	5.2392	4.96114	5.68635	P	P	P	P	P	P	circRNA	circRNA	AGATTCACAGGCGAAGGCATGCAATCCACAGTAGTGACTCGACTTCATCTTCCTCCTCTG	hsa_circ_0085471	.	.	circBase	.	.	.	.	.	.	.	.	.	.	hsa_circ_0085471	chr8	124368628	124373886	-	123356388
EX_47_6077901	0.000493202	5.80687	8.84994	6.37906	7.04386	7.12056	8.04445	6.91651	P	P	P	P	P	P	4.79374	5.14733	5.21101	5.46223	5.52635	4.03202	P	P	P	P	P	P	circRNA	circRNA	TTGCCCCTTTCTGTGCTGGAAGAAGGAGAGACGACCATCTTGCAACTAGAAAAAGATTTG	hsa_circ_0036925	.	.	circBase	.	.	.	.	.	.	.	.	.	.	hsa_circ_0036925	chr15	91523471	91525211	-	90980241
EX_69_6000062	3.49e-05	5.78204	8.35065	7.99815	7.13634	6.55596	7.18793	7.23899	P	P	P	P	P	P	4.64947	5.37721	5.37348	4.44462	4.56274	5.28907	P	P	P	P	P	P	circRNA	circRNA	TTAAAATTCAACCCCCAAGGCGAAGGCATGCAATCCACAGTAGTGACTCGACTTCATCTT	hsa_circ_0085473	.	.	circBase	.	.	.	.	.	.	.	.	.	.	hsa_circ_0085473	chr8	124371460	124373886	-	123359220
EX_50_0328529	0.000102137	5.64566	9.14375	8.7656	7.81982	7.23199	8.03052	8.03519	P	P	P	P	P	P	5.44081	6.21712	6.14951	5.5512	5.63503	5.68097	P	P	P	P	P	P	circRNA	circRNA	GATCCTGGAGGTTCCTGATTATGTCACTGTAATAAAGCAACCAATGGACCTTTCATCTGT	hsa_circ_0085463	.	.	circBase	.	.	.	.	.	.	.	.	.	.	hsa_circ_0085463	chr8	124348612	124348772	-	123336372
EX_50_8139557	0.000287969	5.55347	7.26925	6.27738	6.90988	6.14742	8.01563	7.70213	P	P	P	P	P	P	4.86569	4.56101	4.94105	4.98919	4.71798	4.22508	P	P	P	P	P	P	circRNA	circRNA	TAGTCATTTAATGTTGATGCATCCCAGGCAGCTCTTAGTGTGGAGCAGTGAACTGTGTGT	hsa_circ_0015978	.	.	circBase	.	.	.	.	.	.	.	.	.	.	hsa_circ_0015978	chr1	202300784	202304946	-	202331656
EX_23_2303620	0.00020021	5.52238	8.93393	8.47404	7.37756	6.99651	7.62871	7.96759	P	P	P	P	P	P	5.06893	5.83378	5.7233	5.59741	5.37749	5.75313	P	P	P	P	P	P	circRNA	circRNA	AACCCCCAAGCACTGCTGAAGCTGTACTTCAAAAAATGGATGACATGAAGAAGATGCGTA	hsa_circ_0085474	.	.	circBase	.	.	.	.	.	.	.	.	.	.	hsa_circ_0085474	chr8	124371460	124383578	-	123359220
EX_87_8123011	6.29e-05	5.4982	7.20632	6.6837	7.58439	7.45806	8.56383	6.84602	P	P	P	P	P	P	5.27755	5.18165	5.63636	4.65994	4.88564	4.49364	P	P	P	P	P	P	circRNA	circRNA	AATGGAAACAGCGAAGGATACAGCCTGTGCACATCCTGACTTCTGACGACGTTCGCGGCG	hsa_circ_0082847	.	.	circBase	.	.	.	.	.	.	.	.	.	.	hsa_circ_0082847	chr7	148543588	148580601	-	148846496
EX_43_6248802	6.18e-05	5.45292	8.95811	8.53352	7.55924	7.12214	7.77101	7.86539	P	P	P	P	P	P	5.05906	6.21903	5.97224	5.41335	5.46039	5.48745	P	P	P	P	P	P	circRNA	circRNA	AGCACTCCTGTTTTGCAGGCTTTGGAGGTACTCCCAGTAGCACCACCACCTGAGCCAAGA	hsa_circ_0085459	.	.	circBase	.	.	.	.	.	.	.	.	.	.	hsa_circ_0085459	chr8	124346117	124350061	-	123333877
EX_37_5529138	3.23e-05	5.27417	11.0618	10.3938	10.3266	10.4263	11.2339	10.6028	P	P	P	P	P	P	8.15188	8.28537	9.37484	7.93637	7.80694	7.54741	P	P	P	P	P	P	circRNA	circRNA	AAGTCAGCAGAGTTTTGCGGCCTCCAGGTGGTGGATCCAATTTTTCATTAGGTTTTGATG	hsa_circ_0045604	.	.	circBase	.	.	.	.	.	.	.	.	.	.	hsa_circ_0045604	chr17	73144623	73144766	-	75148528
EX_14_9634778	1.22e-05	5.22126	10.9006	10.3914	10.2403	10.3294	11.0933	10.3675	P	P	P	P	P	P	8.30806	8.11047	9.09203	7.80059	7.85826	7.48321	P	P	P	P	P	P	circRNA	circRNA	AGATCTGAAGAGTTTTGCGGCCTCCAGGTGGTGGATCCAATTTTTCATTAGGTTTTGATG	hsa_circ_0045603	.	.	circBase	.	.	.	.	.	.	.	.	.	.	hsa_circ_0045603	chr17	73143650	73144766	-	75147555
EX_95_7559746	0.00038928	5.1924	8.70221	7.57287	7.85142	8.20312	8.45795	9.522	P	P	P	P	P	P	6.10724	6.16626	6.09536	6.25878	6.33263	5.93392	P	P	P	P	P	P	circRNA	circRNA	AAGACTGCTGACAGGGGGACTTAGGAGCCATTGATGAAAAATACGACGTGGCTATATCAT	hsa_circ_0067842	.	.	circBase	.	.	.	.	.	.	.	.	.	.	hsa_circ_0067842	chr3	160138527	160146730	+	160420739
EX_63_2151615	0.000261291	5.08609	10.3336	9.97258	8.93704	8.30596	8.98823	9.23822	P	P	P	P	P	P	6.74347	7.53058	7.43218	6.67407	6.90559	7.1465	P	P	P	P	P	P	circRNA	circRNA	ACTCCTGTGGCTTGCAGCACTCCTGGTTCCTGATTATGTCACTGTAATAAAGCAACCAAT	hsa_circ_0085458	.	.	circBase	.	.	.	.	.	.	.	.	.	.	hsa_circ_0085458	chr8	124346117	124348772	-	123333877
EX_98_1387547	0.000864598	5.04226	9.33446	8.13326	8.45606	8.03299	10.0336	9.80914	P	P	P	P	P	P	6.60485	6.89952	7.56071	6.68817	6.49699	6.52565	P	P	P	P	P	P	circRNA	circRNA	TATGCAACGAGTGAGGGGACCCCATATGCTGGAGGTCTGTTCCGCATGAAACTCCTGCTG	hsa_circ_0004480	.	.	circBase	.	.	.	.	.	.	.	.	.	.	hsa_circ_0004480	chr19	55915428	55915846	-	55404060
EX_44_5077449	8.44e-06	5.00451	10.8425	10.3025	10.2194	10.3387	11.1388	10.4148	P	P	P	P	P	P	8.27267	8.05592	9.16909	7.95688	7.84947	7.71037	P	P	P	P	P	P	circRNA	circRNA	GATATTCATGAGTTTTGCGGCCTCCAGGTGGTGGATCCAATTTTTCATTAGGTTTTGATG	hsa_circ_0045602	.	.	circBase	.	.	.	.	.	.	.	.	.	.	hsa_circ_0045602	chr17	73142760	73144766	-	75146665
EX_68_2231484	7.66e-05	4.79241	6.84858	6.98202	7.20093	6.96771	8.32488	6.47013	P	P	P	P	P	P	5.28341	4.8455	5.49721	4.58796	5.0645	4.47735	P	P	P	P	P	P	circRNA	circRNA	CTCCAAAAAGGTCAAAACCGCTTTCCGGGATGCCGCTGCAAAGCACAGTGCAACACCAAG	hsa_circ_0082835	.	.	circBase	.	.	.	.	.	.	.	.	.	.	hsa_circ_0082835	chr7	148511050	148511229	-	148813958
EX_44_6059046	1.32e-05	4.79151	7.97479	7.18985	7.94614	6.81737	7.39892	8.04109	P	P	P	P	P	P	5.54016	5.49553	5.69757	5.17784	4.86057	5.29945	P	P	P	P	P	P	circRNA	circRNA	GATTTTGAAGGAATCAACAGTGAGACAATTATGAAACCAGCTTCAATTTCAGAGGAAGAA	hsa_circ_0055281	.	.	circBase	.	.	.	.	.	.	.	.	.	.	hsa_circ_0055281	chr2	74434830	74438993	+	74207703
EX_27_9927487	0.000230605	4.70854	8.2662	6.59211	7.40097	7.02276	8.32307	8.06729	P	P	P	P	P	P	5.31519	5.55925	6.2248	5.2705	5.23882	5.17994	P	P	P	P	P	P	circRNA	circRNA	TATTATCAAGGCATCTATCGAGCTGTGCCTATTCGAGTCAATCCAAGAGTGAGTAATGTG	hsa_circ_0005403	.	.	circBase	.	.	.	.	.	.	.	.	.	.	hsa_circ_0005403	chr8	48882357	48884028	+	47969797
EX_68_6385932	2.73e-06	4.69452	7.18388	8.13862	7.29146	7.73937	6.93293	7.39334	P	P	P	P	P	P	5.65183	5.36027	5.3505	5.38933	4.85933	4.83976	P	P	P	P	P	P	circRNA	circRNA	CCCAGTCATGACGCCAAGGACTTATTGTTGTGCTAACACTGAAGACTTGGAGACAGTTAT	hsa_circ_0047087	.	.	circBase	.	.	.	.	.	.	.	.	.	.	hsa_circ_0047087	chr18	19236821	19244191	-	21656860
EX_05_8930529	0.00042433	4.68762	8.22884	6.42258	7.11657	6.87027	8.09808	8.22313	P	P	P	P	P	P	5.10316	5.64203	6.19308	5.30853	4.97644	4.92954	P	P	P	P	P	P	circRNA	circRNA	TCTCATCGAGGCATCTATCGAGCTGTGCCTATTCGAGTCAATCCAAGAGTGAGTAATGTG	hsa_circ_0084481	.	.	circBase	.	.	.	.	.	.	.	.	.	.	hsa_circ_0084481	chr8	48882357	48885624	+	47969797
EX_24_8131285	0.000761331	4.6275	8.19372	6.40429	7.3558	6.67634	8.25631	7.99686	P	P	P	P	P	P	5.52382	5.48476	5.96457	5.12263	5.17068	5.18032	P	P	P	P	P	P	circRNA	circRNA	TTGCATGAAGTCATGGAACAGCAGACTCTGTCCATTGCAAAGATCAAGCTTCAGGAGTCT	hsa_circ_0084479	.	.	circBase	.	.	.	.	.	.	.	.	.	.	hsa_circ_0084479	chr8	48879924	48883436	+	47967364
EX_49_8123242	5.65e-05	4.55403	7.92928	7.13496	7.94223	6.53765	7.22384	7.96137	P	P	P	P	P	P	5.5514	5.41167	5.72216	5.3041	4.72277	5.25482	P	P	P	P	P	P	circRNA	circRNA	GATTTTGAAGGTATTCCAAATCTGATCACAGCAGATATGATCAAGGAAGGAGCAGCAGTC	hsa_circ_0055285	.	.	circBase	.	.	.	.	.	.	.	.	.	.	hsa_circ_0055285	chr2	74438867	74438993	+	74211740
EX_51_3912136	0.000349308	4.54389	7.75416	6.74332	6.90446	7.23742	7.84532	8.61662	P	P	P	P	P	P	5.28655	5.25497	5.13483	5.86499	5.70939	5.48227	P	P	P	P	P	P	circRNA	circRNA	AAGCATCCAGGTAAACAAAATGGAATCACAGTTGCAAAACGACTCTAAAAAAGCAATGCA	hsa_circ_0067843	.	.	circBase	.	.	.	.	.	.	.	.	.	.	hsa_circ_0067843	chr3	160142654	160142807	+	160424866
EX_16_4884963	0.000524209	4.52533	10.5693	9.63093	10.4986	9.65583	9.15752	8.47651	P	P	P	P	P	P	8.47245	7.66303	7.62481	7.72422	7.12304	6.75121	P	P	P	P	P	P	circRNA	circRNA	CTACTGATCGGCGTAGTCAAGCTGACCTGATCTCCAGCTTCCTGCTCATCACCATGCTCT	hsa_circ_0011211	.	.	circBase	.	.	.	.	.	.	.	.	.	.	hsa_circ_0011211	chr1	31214486	31214563	-	30741639
EX_41_4403632	5.91e-05	4.52278	7.01622	8.23213	7.28725	7.82449	6.94361	7.31429	P	P	P	P	P	P	5.59191	5.39575	5.34884	5.30336	5.12805	5.19463	P	P	P	P	P	P	circRNA	circRNA	TGTCATGAAGACGCCAAGGACTTATTGTTGTGCTAACACTGAAGACTTGGAGACAGTTAT	hsa_circ_0047089	.	.	circBase	.	.	.	.	.	.	.	.	.	.	hsa_circ_0047089	chr18	19237064	19244191	-	21657103
EX_35_6753454	0.000163722	4.50043	7.549	7.94774	8.32169	8.41953	7.58374	9.15055	P	P	P	P	P	P	5.45495	6.32145	7.19831	5.58376	5.43568	5.66144	P	P	P	P	P	P	circRNA	circRNA	TCACACCTTATCCTTAAGGGAAAGAAGTTAAGTCTTCCAATGCCAATCTGAGGACCTTCA	hsa_circ_0063307	.	.	circBase	.	.	.	.	.	.	.	.	.	.	hsa_circ_0063307	chr22	38878500	38879445	+	38482495
EX_17_6488894	0.000566913	4.2508	7.30729	6.75235	7.14893	6.12125	7.90277	8.16536	P	P	P	P	P	P	5.17377	5.38366	5.17716	5.84523	5.2787	4.69417	P	P	P	P	P	P	circRNA	circRNA	AACCCAACAAGCTCCTGAGATAGTCAACTATGAACCTCTTGGTCTTGAGGCAGATATGTG	hsa_circ_0087414	.	.	circBase	.	.	.	.	.	.	.	.	.	.	hsa_circ_0087414	chr9	90254564	90260929	+	87639649
EX_45_5675079	0.000907352	4.24783	8.62887	7.93406	8.38243	7.72991	9.80276	8.86564	P	P	P	P	P	P	6.857	6.78075	6.82037	6.30327	6.6138	6.38502	P	P	P	P	P	P	circRNA	circRNA	AAGCACAGAACAGAGGTGAACTTCTCACCTGAGGGCTGTAAAGACTCGTTTGAAAATGGA	hsa_circ_0017766	.	.	circBase	.	.	.	.	.	.	.	.	.	.	hsa_circ_0017766	chr10	12209572	12228331	-	12167573
EX_27_6246756	3.71e-05	4.17884	9.26622	9.32725	9.6437	10.1929	10.3923	10.3798	P	P	P	P	P	P	8.2415	7.66516	8.19901	7.67438	7.55831	7.78647	P	P	P	P	P	P	circRNA	circRNA	AGAGTACTTTGATCTCAACACAGACCCCTACCAGTGGGGCCTTTCTGTGCCTGCACCAGC	hsa_circ_0060636	.	.	circBase	.	.	.	.	.	.	.	.	.	.	hsa_circ_0060636	chr20	46291813	46291956	-	47663069
EX_31_6040344	0.00049432	4.17205	7.69857	6.28209	7.68431	6.51234	7.89693	7.74085	P	P	P	P	P	P	5.0443	5.67149	5.7756	5.23448	5.16761	5.1575	P	P	P	P	P	P	circRNA	circRNA	AATACTTTGTTGACACTGCAAGAGCACCCAGAGGCCTCCATTCAGGCTGTTTTTTCAGAT	hsa_circ_0012599	.	.	circBase	.	.	.	.	.	.	.	.	.	.	hsa_circ_0012599	chr1	54252830	54254869	-	53787157
EX_19_5452031	0.000516485	4.07735	8.59477	7.5207	8.31898	7.65385	6.67559	7.07373	P	P	P	P	P	P	5.67777	6.31995	5.95422	5.58567	5.13009	5.63113	P	P	P	P	P	P	circRNA	circRNA	TGGAAAATATTTGGGGTTGAAATAAACCAGTGGGAGCATGGGACATTGCCGAGAATGGCT	hsa_circ_0088431	.	.	circBase	.	.	.	.	.	.	.	.	.	.	hsa_circ_0088431	chr9	126163869	126202770	-	123401590
EX_59_9279661	0.000161582	4.03275	11.8827	10.3489	10.4692	10.5035	11.3205	10.7442	P	P	P	P	P	P	9.08836	8.6011	8.8875	9.49095	8.79748	8.84556	P	P	P	P	P	P	circRNA	circRNA	AGAGCTACTCCGTGTATGTGTACAAGGCGCAGAAGAAGGATGGCAAGAAGCGCAAGCGCA	hsa_circ_0007953	.	.	circBase	.	.	.	.	.	.	.	.	.	.	hsa_circ_0007953	chr6	26216739	26216808	-	26216511
EX_56_6011519	0.000484431	4.02886	7.83453	6.60254	8.08997	6.8852	8.12644	7.90397	P	P	P	P	P	P	5.49877	5.74304	6.06798	5.52286	5.56033	5.57079	P	P	P	P	P	P	circRNA	circRNA	AACATCTGAACACCCAGAGGCCTCCATTCAGGCTGTTTTTTCAGATGCCCAAATGCATAT	hsa_circ_0012598	.	.	circBase	.	.	.	.	.	.	.	.	.	.	hsa_circ_0012598	chr1	54238001	54254869	-	53772328
ProbeName	pvalues	foldchange	T1066_NS	T492_NS	T541_NS	T664_NS	T712_NS	T940_NS	T1066_flags	T492_flags	T541_flags	T664_flags	T712_flags	T940_flags	N1066_NS	N492_NS	N541_NS	N664_NS	N712_NS	N940_NS	N1066_flags	N492_flags	N541_flags	N664_flags	N712_flags	N940_flags	Type	Type_Rough	ProbeSeq	Accession	Accession_Group	Group_Count	Source	Chromosome	Strand	Start_hg19	End_hg19	Start_hg38	End_hg38	GeneSymbol	Gene_ID	Description	GO	circRNA_ID	circ_chrom	Hsa_hg19_circRNA_start	Hsa_hg19_circRNA_end	Hsa_hg19_circRNA_strand	Hsa_hg38_circRNA_start
EX_38_4151545	1.05e-05	0.200196	4.99446	5.45006	5.05837	5.49454	4.23355	5.25108	P	P	P	P	P	P	7.49502	7.18818	7.693	7.16074	6.62571	8.12121	P	P	P	P	P	P	circRNA	circRNA	AGCTTAGCTTCGTTATTGGCTGAGCAGGTGGCTGGGATCGTTGGCAGAGCGGACGTGTTA	hsa_circ_0025758	.	.	circBase	.	.	.	.	.	.	.	.	.	.	hsa_circ_0025758	chr12	29689141	29911710	-	29536208
EX_22_8499924	0.000845205	0.135679	6.50748	9.19357	7.05691	8.53558	6.99203	9.19808	P	P	P	P	P	P	10.9886	11.0088	11.1009	11.0654	10.9314	11.8076	P	P	P	P	P	P	circRNA	circRNA	AACCGAACAAGCCTACAGAGCGGCAATGCAGACGCAGTGGAGCTGGATCTTACAGCTCTG	hsa_circ_0076854	.	.	circBase	.	.	.	.	.	.	.	.	.	.	hsa_circ_0076854	chr6	56468634	56501450	-	56603836
EX_60_3064135	0.000120969	0.183471	3.70035	5.02733	3.8604	4.53803	4.52265	5.21196	P	P	P	P	P	P	7.08671	6.85013	7.07868	7.04269	7.00067	7.08014	P	P	P	P	P	P	circRNA	circRNA	ATCATAGGGAAGAGAGAAATGGTCAATGCATGGTTTGCTGAGAGAGTTCACACCATCCCT	hsa_circ_0002474	.	.	circBase	.	.	.	.	.	.	.	.	.	.	hsa_circ_0002474	chr4	120517677	120528452	-	119596522
EX_04_9207744	0.000284045	0.079253	7.48491	8.56271	6.77157	5.28404	8.32078	7.52569	P	P	P	P	P	P	11.5759	11.3561	11.2439	10.7049	11.305	11.5326	P	P	P	P	P	P	circRNA	circRNA	GAAGATCAAGGCATGGAGTCCGCTGGAATTCATGAGACAACCTACAATTCCATCATGAAG	hsa_circ_0055266	.	.	circBase	.	.	.	.	.	.	.	.	.	.	hsa_circ_0055266	chr2	74143710	74143892	+	73916583
EX_60_1931939	0.000751547	0.232282	5.43568	6.89694	6.2256	7.45232	6.02061	4.99	P	P	P	P	P	P	8.81433	7.94209	7.78379	8.09368	9.13783	8.77765	P	P	P	P	P	P	circRNA	circRNA	AGGAAGGAAGGAATGAAACGACAGTCCTTGCTCCACATGAAACAATCTTTCGAGCCGAAG	hsa_circ_0082044	.	.	circBase	.	.	.	.	.	.	.	.	.	.	hsa_circ_0082044	chr7	120739979	120884392	+	121099925
EX_62_5796840	0.000260745	0.122044	5.47653	5.96794	5.95404	6.10771	4.17114	3.84281	P	P	P	P	P	P	7.97393	8.48725	8.58699	8.70419	8.90667	8.34018	P	P	P	P	P	P	circRNA	circRNA	AATCTATAAAGAGCTGCTCGACTGATCCAAAACATGGATGCCACCACTGAGCCTTGTACA	hsa_circ_0002626	.	.	circBase	.	.	.	.	.	.	.	.	.	.	hsa_circ_0002626	chr3	154832782	154836600	+	155114993
EX_12_7898687	4.42e-06	0.0190019	7.21841	8.51927	7.96655	7.7485	6.90702	6.56878	P	P	P	P	P	P	13.4075	13.1269	14.7832	11.9	11.7467	12.9056	P	P	P	P	P	P	circRNA	circRNA	AAACCTCAAGAATGCAGGCTCAACAGTACCAGCAGCAGCGTCGAAAATTTGCAGCTGCCT	hsa_circ_0003949	.	.	circBase	.	.	.	.	.	.	.	.	.	.	hsa_circ_0003949	chr7	136935976	136939721	-	137251229
EX_91_3275778	0.000492647	0.153494	4.28379	6.62601	6.80733	6.33037	5.29694	4.69109	P	P	P	P	P	P	8.14047	9.04459	9.27396	8.16128	8.55258	8.48232	P	P	P	P	P	P	circRNA	circRNA	ATGTTTTGGAGCAAATTTACAAGCACAGTGTGGCCTTGATCTTCGACACATCACCGTGGT	hsa_circ_0090187	.	.	circBase	.	.	.	.	.	.	.	.	.	.	hsa_circ_0090187	chrX	38008587	38013836	-	38149334
EX_55_3217687	0.000326601	0.0766897	4.30572	7.66368	7.11917	5.27975	6.5172	4.6438	P	P	P	P	P	P	10.6815	9.82152	9.14088	10.0306	10.5828	10.0364	P	P	P	P	P	P	circRNA	circRNA	ATTTCACTGGAGCACAATAAATGGCTGTAAAATCTCCTGGCCCAGAAGTATGACCACCAG	hsa_circ_0049486	.	.	circBase	.	.	.	.	.	.	.	.	.	.	hsa_circ_0049486	chr19	11651890	11661138	+	11541075
EX_15_8452731	0.000605075	0.244346	6.3951	8.51305	7.33761	8.04493	7.33116	6.5666	P	P	P	P	P	P	9.46419	10.4269	9.14267	9.06555	8.85014	9.94227	P	P	P	P	P	P	circRNA	circRNA	ATAAAGTGCACTGCCACCCCCAATGCAGAAGAAGAAAATCTGTGAGCTCTATGCCAAAGT	hsa_circ_0090318	.	.	circBase	.	.	.	.	.	.	.	.	.	.	hsa_circ_0090318	chrX	43599927	43606068	+	43740680
EX_34_6611926	0.00088962	0.167166	6.50386	6.17472	4.67189	6.35738	5.79543	3.63823	P	P	P	P	P	P	8.26217	8.36239	8.21988	8.49209	7.42898	9.12427	P	P	P	P	P	P	circRNA	circRNA	CGTAAAATTAGGGCTCCTCATGATTTGAAGTGTGTAACTAACAATTTGCAAGTGTGGAAC	hsa_circ_0072308	.	.	circBase	.	.	.	.	.	.	.	.	.	.	hsa_circ_0072308	chr5	38523520	38528942	-	38523418
EX_04_7116534	0.000561173	0.205191	5.64414	5.09897	5.15293	4.78057	4.69324	3.20146	P	P	P	P	P	P	6.73341	6.99676	8.15378	6.18066	6.51225	7.68839	P	P	P	P	P	P	circRNA	circRNA	AGGCCGTTAGCGATCATAGAAGCCATTGAGATCCCGCAGTTTATCGGCCGCAGTTACCTG	hsa_circ_0072297	.	.	circBase	.	.	.	.	.	.	.	.	.	.	hsa_circ_0072297	chr5	38448402	38458496	+	38448300
EX_82_8450595	0.000259393	0.0389505	1.77963	5.32871	1.19679	1.40029	0.701708	0.954133	A	P	A	A	A	A	7.08136	7.81092	7.30903	8.0524	8.1836	8.04043	P	P	P	P	P	P	circRNA	circRNA	GGAGCAATGGAACATTTTTGAAAGATCACTCAGCTTTAACACACCTTGGCTGGGTCTGGA	hsa_circ_0019945	.	.	circBase	.	.	.	.	.	.	.	.	.	.	hsa_circ_0019945	chr10	105809166	105845638	-	104049408
EX_44_4435956	0.000120523	0.239361	7.02452	5.97243	5.90901	5.37107	5.28139	6.38638	P	P	P	P	P	P	8.46941	7.824	7.78333	7.88068	8.43623	8.48684	P	P	P	P	P	P	circRNA	circRNA	TTTTTTCTAAGTCCTGTAGGTCTCCAAGGGCTCCGAGGTGAAGTAGGACTTCCTGGTGTC	hsa_circ_0019899	.	.	circBase	.	.	.	.	.	.	.	.	.	.	hsa_circ_0019899	chr10	105791045	105810659	-	104031287
EX_17_3169036	0.000856149	0.11638	5.34049	5.03213	4.22551	4.29381	7.0247	7.75569	P	P	P	P	P	P	9.43008	9.54093	8.60504	9.91065	9.90063	7.5849	P	P	P	P	P	P	circRNA	circRNA	CACCAATCATACTAAACTACAGGAGAAATATAATAGCTGGCATCACGGTGACTTCAATTA	hsa_circ_0069766	.	.	circBase	.	.	.	.	.	.	.	.	.	.	hsa_circ_0069766	chr4	55569889	55603446	+	54703723
EX_50_3791134	0.000870211	0.139767	6.17935	8.72777	6.37752	8.0286	6.62978	8.84873	P	P	P	P	P	P	10.594	10.3421	10.3421	10.7925	10.5751	11.3339	P	P	P	P	P	P	circRNA	circRNA	AACCGAACAAGAAGAGAAAGAAGAACTTCTGCAGTACAAAAGCACTATAGCAAACCTAAT	hsa_circ_0076852	.	.	circBase	.	.	.	.	.	.	.	.	.	.	hsa_circ_0076852	chr6	56468634	56499751	-	56603836
EX_67_1574587	0.000743576	0.237789	6.77188	8.83837	7.76708	8.40035	7.63297	6.96975	P	P	P	P	P	P	9.78692	10.9695	9.60695	9.30389	9.00156	10.3111	P	P	P	P	P	P	circRNA	circRNA	TTGTTTGTTAATAAAGTGCACTGCCACCCCCAATGCAGTCTTAAATGGTCTCGGGAAGGT	hsa_circ_0090320	.	.	circBase	.	.	.	.	.	.	.	.	.	.	hsa_circ_0090320	chrX	43603355	43606068	+	43744108
EX_29_6517301	0.000661986	0.13131	3.86925	7.27858	5.88826	6.41538	5.48975	4.6769	P	P	P	P	P	P	8.34779	9.05108	8.95165	8.66501	8.51964	9.65736	P	P	P	P	P	P	circRNA	circRNA	ATCTCTCAAGGCAAATGGCGTGCAGGCACAGATGGCTAAGCAGTCCTATGCACCAGCTCC	hsa_circ_0064631	.	.	circBase	.	.	.	.	.	.	.	.	.	.	hsa_circ_0064631	chr3	29476233	29628696	+	29434742
EX_89_6426488	0.000301747	0.241092	6.58756	8.41558	7.39402	7.87919	7.28307	6.60091	P	P	P	P	P	P	9.33346	10.4107	9.17692	9.02631	8.82302	9.93456	P	P	P	P	P	P	circRNA	circRNA	TAATAAAGTGCACTGCCACCCCCAATGCATGCAAATACGTAATTAATGCGATCCCTCCGA	hsa_circ_0090317	.	.	circBase	.	.	.	.	.	.	.	.	.	.	hsa_circ_0090317	chrX	43590940	43606068	+	43731693
EX_02_2206292	0.000919609	0.186439	4.45239	6.63249	6.15512	6.81688	5.92617	4.75682	P	P	P	P	P	P	8.27828	8.70779	8.66035	8.29525	8.23165	8.49101	P	P	P	P	P	P	circRNA	circRNA	AAGCGATACAGATAGTGACAACCTCTGGTGGGACGCCTTTGCCACTGAATTTTTTGAAGA	hsa_circ_0069245	.	.	circBase	.	.	.	.	.	.	.	.	.	.	hsa_circ_0069245	chr4	16760780	16760883	-	16759157
EX_90_2154708	0.000782922	0.240432	3.9506	5.36712	4.37338	4.66278	6.53898	4.87834	P	P	P	P	P	P	6.18792	7.24829	7.39735	7.2244	7.16869	7.96383	P	P	P	P	P	P	circRNA	circRNA	ATAAAGCCACCAGCAGAACTTTGCAGAAAACACCATGAATGAACTCCTTGGCTGGTATGG	hsa_circ_0001633	.	.	circBase	.	.	.	.	.	.	.	.	.	.	hsa_circ_0001633	chr6	107824860	107827631	+	107503656
EX_01_6712695	0.000525716	0.0362228	0.422168	5.76331	0.428861	1.37999	2.12304	0.396686	A	P	A	A	A	A	7.84363	8.11205	7.69233	8.43989	8.56627	8.50213	P	P	P	P	P	P	circRNA	circRNA	TTTTTTCTAACCTGCACCACAAGTGTGCAGAGCGATGACCTTTTGCACAAGGACTGCAAG	hsa_circ_0019903	.	.	circBase	.	.	.	.	.	.	.	.	.	.	hsa_circ_0019903	chr10	105791045	105820038	-	104031287
EX_59_4230003	0.00051404	0.171394	4.80541	7.47203	5.84606	6.95762	5.33976	6.02497	P	P	P	P	P	P	8.68356	8.64541	8.44129	8.91888	8.93898	9.5354	P	P	P	P	P	P	circRNA	circRNA	TACTTCAGGGTCTAAAGAGATGGCTTCTGGAGATAGCTCAACCGAACAAGTACAACTGGA	hsa_circ_0076857	.	.	circBase	.	.	.	.	.	.	.	.	.	.	hsa_circ_0076857	chr6	56468634	56504855	-	56603836
EX_69_8173192	0.000475606	0.188329	4.00496	6.37492	5.51715	5.70906	5.12887	4.07423	P	P	P	P	P	P	7.21702	8.00499	7.94229	7.51043	7.41005	8.31319	P	P	P	P	P	P	circRNA	circRNA	GCAACCAACAGCTGGCATGGCTTTGACCTATGACCCCACAGCTGCCATACAGAATGGATT	hsa_circ_0064646	.	.	circBase	.	.	.	.	.	.	.	.	.	.	hsa_circ_0064646	chr3	29925652	29941246	+	29884161
EX_16_6854091	0.000192609	0.20023	4.61967	6.41669	5.60521	5.5035	5.86109	6.27858	P	P	P	P	P	P	8.16895	8.17765	8.31047	8.09638	8.14834	7.93601	P	P	P	P	P	P	circRNA	circRNA	GTCGTTAGCGGTTGTTGGTGTAGCCCAGGCCATCAACAAGAAATCAGGAAACGGTGGGAC	hsa_circ_0008144	.	.	circBase	.	.	.	.	.	.	.	.	.	.	hsa_circ_0008144	chr4	120460114	120488299	-	119538959
EX_54_0053307	0.000939726	0.050604	0.605965	5.95153	0.959628	2.95335	3.8508	2.07779	A	P	A	A	P	A	7.83181	8.2617	7.78549	8.39609	8.53171	8.45412	P	P	P	P	P	P	circRNA	circRNA	ACCACTGCAGCCTGCACCACAAGTGTGCAGAGCGATGACCTTTTGCACAAGGACTGCAAG	hsa_circ_0019951	.	.	circBase	.	.	.	.	.	.	.	.	.	.	hsa_circ_0019951	chr10	105817903	105820038	-	104058145
EX_12_3005380	0.000665863	0.195164	4.55083	5.75401	4.80712	5.9856	3.44884	4.3158	P	P	P	P	P	P	6.80699	7.52525	7.52786	7.58645	7.24156	7.63275	P	P	P	P	P	P	circRNA	circRNA	TTCAGTAAAAATGATGGACTGAAGATGCACATTCGTACTCACACCAGGACCCACTCTGAG	hsa_circ_0006647	.	.	circBase	.	.	.	.	.	.	.	.	.	.	hsa_circ_0006647	chr4	121675707	121706246	-	120754552
EX_53_1887133	3.16e-05	0.24392	5.24428	6.5191	6.16958	5.72976	5.79198	5.14807	P	P	P	P	P	P	7.32762	7.91264	8.0178	7.5455	7.5326	8.5844	P	P	P	P	P	P	circRNA	circRNA	CACATACCAGCCCCCAGTGAGCCTTTGCTGTGCAAATTCGCTGATGGAGGACAAAAGAAG	hsa_circ_0064643	.	.	circBase	.	.	.	.	.	.	.	.	.	.	hsa_circ_0064643	chr3	29910348	29938966	+	29868857
EX_81_4335118	7.28e-05	0.0552677	3.24192	5.38154	2.98089	3.0571	3.61347	1.83738	A	P	A	A	P	A	7.21165	8.00628	7.67388	8.09276	8.04001	8.48891	P	P	P	P	P	P	circRNA	circRNA	GGAGCCAACAGTGAGGGGCCGTGAGACTTATGAAATGCTGTTGAAGATCAAAGAGTCCCT	hsa_circ_0068515	.	.	circBase	.	.	.	.	.	.	.	.	.	.	hsa_circ_0068515	chr3	189590647	189604340	+	189872858
EX_35_4803499	9.23e-05	0.232513	5.06428	6.28646	7.05417	6.17868	6.03101	6.1977	P	P	P	P	P	P	8.87034	7.68274	8.17668	8.60075	7.69917	8.64667	P	P	P	P	P	P	circRNA	circRNA	GAATAATGAAGTTTCATCCAAAGAATATCAAAAGGAGGCCTAATTAAAACCAAAAGAAAA	hsa_circ_0057334	.	.	circBase	.	.	.	.	.	.	.	.	.	.	hsa_circ_0057334	chr2	188328957	188331769	-	187464230
EX_88_1675674	0.000936749	0.13289	4.40763	4.21797	3.2128	3.27233	5.93452	6.45645	P	P	A	P	P	P	7.81874	8.23673	7.23097	8.63255	8.66834	6.35605	P	P	P	P	P	P	circRNA	circRNA	TTAATGTTTATGTGAATAGCTCTTCTCAACCATCTGTGAGTCCAGGGGAACCGTCTCCAC	hsa_circ_0069763	.	.	circBase	.	.	.	.	.	.	.	.	.	.	hsa_circ_0069763	chr4	55561677	55575705	+	54695511
EX_52_2989513	0.000564321	0.0896273	2.71498	6.13416	3.71063	5.4	3.68646	6.23432	A	P	P	P	P	P	8.54222	7.37137	7.77233	8.99945	8.47168	9.70379	P	P	P	P	P	P	circRNA	circRNA	AGAGTCCGAACACAGTTTGCTGTTTTTCAATGATGCCAAAGAAGCTACTGATTACTTAAG	hsa_circ_0076812	.	.	circBase	.	.	.	.	.	.	.	.	.	.	hsa_circ_0076812	chr6	56324928	56500512	-	56460130
EX_34_6728781	0.000257434	0.192756	4.23355	5.62252	4.67333	5.34494	4.00514	3.39	P	P	P	P	P	P	6.29743	7.59503	7.74839	6.85528	6.25799	7.27383	P	P	P	P	P	P	circRNA	circRNA	TCTATTGATGATGTAAGCTGCCATTCACTGGGGAGCTTTGGCAATAGAATTGGCTAGATC	hsa_circ_0073361	.	.	circBase	.	.	.	.	.	.	.	.	.	.	hsa_circ_0073361	chr5	92889466	92889569	-	93553760
EX_47_5929069	0.000355241	0.199453	7.48307	8.03488	7.84156	9.62966	6.92551	7.94004	P	P	P	P	P	P	10.6172	9.67146	10.2084	10.4436	10.7279	11.2972	P	P	P	P	P	P	circRNA	circRNA	ACAAGAGTCAACCAGAAAGAGATTGGGTACTTAATGATTTGGAGCAAGAGGTGGTGGTGG	hsa_circ_0063325	.	.	circBase	.	.	.	.	.	.	.	.	.	.	hsa_circ_0063325	chr22	38889714	38897285	-	38493709
EX_50_8554356	0.000559163	0.229444	6.91216	8.88227	7.7584	8.39404	7.60165	6.97032	P	P	P	P	P	P	9.88527	11.0496	9.64925	9.35334	9.10508	10.3568	P	P	P	P	P	P	circRNA	circRNA	TGTTTGTTAATAAAGTGCACTGCCACCCCCAATGCAGAACGGAAGTTTGTAGGTGGATCT	hsa_circ_0090316	.	.	circBase	.	.	.	.	.	.	.	.	.	.	hsa_circ_0090316	chrX	43590487	43606068	+	43731240
EX_88_9167881	0.000251982	0.119619	3.46387	5.72047	5.04638	3.69733	4.90435	3.0895	P	P	P	P	P	A	8.18678	7.8823	7.20176	7.3965	7.89344	7.30785	P	P	P	P	P	P	circRNA	circRNA	GGCCAGCATGATTCATCAATAAGCTGCAGCCAGGCTCCGTGAAGAAGATCAATGAGTCAA	hsa_circ_0049487	.	.	circBase	.	.	.	.	.	.	.	.	.	.	hsa_circ_0049487	chr19	11657489	11657784	+	11546674
EX_41_0242303	0.000545935	0.156156	3.12648	5.74578	4.61199	5.31123	3.46321	4.29803	P	P	P	P	P	P	7.17741	7.28349	7.18055	7.41114	7.14643	7.96309	P	P	P	P	P	P	circRNA	circRNA	AACCGAACAACTGGATAAAGTGATTGCAGGCACCATTGATCAGACAACTGGAGAAGTCCT	hsa_circ_0076841	.	.	circBase	.	.	.	.	.	.	.	.	.	.	hsa_circ_0076841	chr6	56468634	56474142	-	56603836
EX_86_6040225	5.78e-05	0.195491	6.53278	8.17794	7.15061	6.66137	7.18741	6.23685	P	P	P	P	P	P	9.41174	9.42155	8.82189	9.19514	9.58071	10.1795	P	P	P	P	P	P	circRNA	circRNA	TCATGGTCCTGGAGATAGCCGAAGGATGAAGTGGAGGTGTCAGATGATGATGAGAAGGAG	hsa_circ_0067047	.	.	circBase	.	.	.	.	.	.	.	.	.	.	hsa_circ_0067047	chr3	123366070	123368041	-	123647223
EX_46_4030687	0.0006106	0.229039	6.76175	8.85967	7.76033	8.34595	7.75087	6.77269	P	P	P	P	P	P	9.88948	10.9367	9.60676	9.327	9.22281	10.4084	P	P	P	P	P	P	circRNA	circRNA	TTGTTTGTTAATAAAGTGCACTGCCACCCCCAATGCAGGGAAAACATATCCATTTCGGGG	hsa_circ_0090314	.	.	circBase	.	.	.	.	.	.	.	.	.	.	hsa_circ_0090314	chrX	43571118	43606068	+	43711871
EX_57_4528150	0.000210655	0.207505	5.66448	6.02713	5.88709	7.14057	4.95974	6.15845	P	P	P	P	P	P	8.37661	7.2181	7.71492	8.42151	8.73621	9.12266	P	P	P	P	P	P	circRNA	circRNA	CCGTGGGCTAGGTTGATCCAACTAATGGAAGAAATAATGGCTGAAAAGGAAAACAAAACA	hsa_circ_0063317	.	.	circBase	.	.	.	.	.	.	.	.	.	.	hsa_circ_0063317	chr22	38888060	38890136	-	38492055
EX_32_6484793	6e-05	0.248049	4.81436	6.18853	5.90748	5.25634	5.2234	5.87948	P	P	P	P	P	P	6.6747	7.60933	7.36369	8.20383	7.53011	7.96389	P	P	P	P	P	P	circRNA	circRNA	GCTATGACAGGTGCTATACTTGGTAGATCAGAAACTCAGGAGTGTCTTTTCTTTAATGCT	hsa_circ_0056669	.	.	circBase	.	.	.	.	.	.	.	.	.	.	hsa_circ_0056669	chr2	148653869	148654077	+	147896300
EX_88_7078287	0.000641545	0.122764	4.42824	7.44054	5.26037	6.49466	5.20101	7.39697	P	P	P	P	P	P	9.35751	8.89927	8.9365	9.56013	9.48475	10.2466	P	P	P	P	P	P	circRNA	circRNA	AGAGGAGGAGATAACCATTTACAAAGACGATGAATGTGTTTTGGCGAATAACTCTCATCG	hsa_circ_0076861	.	.	circBase	.	.	.	.	.	.	.	.	.	.	hsa_circ_0076861	chr6	56489327	56499414	-	56624529
EX_04_0691637	6.15e-06	0.243399	5.2994	5.83982	5.80089	5.21585	5.37342	6.07435	P	P	P	P	P	P	6.86913	7.68156	7.49219	8.1375	7.65257	7.91258	P	P	P	P	P	P	circRNA	circRNA	TCCAACTCAAGTGCTATACTTGGTAGATCAGAAACTCAGGAGTGTCTTTTCTTTAATGCT	hsa_circ_0001073	.	.	circBase	.	.	.	.	.	.	.	.	.	.	hsa_circ_0001073	chr2	148653869	148657467	+	147896300
EX_19_6644932	0.000524974	0.241374	4.89643	6.88501	6.01121	5.95055	6.61522	6.78574	P	P	P	P	P	P	8.35058	8.54443	8.66123	8.34127	8.27118	8.03272	P	P	P	P	P	P	circRNA	circRNA	ACTGTATGAGAAGTGAACATCCACTTGCCCAGCTTTACTGCCATTCAATCATGGAACACC	hsa_circ_0070792	.	.	circBase	.	.	.	.	.	.	.	.	.	.	hsa_circ_0070792	chr4	120422324	120432289	-	119501169
EX_86_0945786	0.000147128	0.224118	5.3344	6.64517	6.19318	5.61966	4.81191	4.93853	P	P	P	P	P	P	7.37505	7.93812	8.26024	8.20631	7.07856	8.16124	P	P	P	P	P	P	circRNA	circRNA	TCTTGCCAAGATGTGGACGAGTGTGCAACAGATTCCCACCAGTGCAACCCCACCCAGATC	hsa_circ_0032975	.	.	circBase	.	.	.	.	.	.	.	.	.	.	hsa_circ_0032975	chr14	92357564	92361416	-	91891220
EX_38_5166447	0.000851385	0.140002	4.84299	7.52947	5.46429	6.55795	5.2449	7.59587	P	P	P	P	P	P	9.59793	8.99058	9.19712	9.32797	9.374	9.94966	P	P	P	P	P	P	circRNA	circRNA	AACCGAACAAAGGAGCAAGAGGAATCAGTTTATAATCTCTACATCTCTGAAGTTCGAAAC	hsa_circ_0076849	.	.	circBase	.	.	.	.	.	.	.	.	.	.	hsa_circ_0076849	chr6	56468634	56496838	-	56603836
EX_53_2887456	0.000921016	0.173785	3.16913	6.52776	5.5695	5.49415	4.53399	5.0462	A	P	P	P	P	P	7.67549	8.11303	8.60172	7.57179	6.69284	8.10459	P	P	P	P	P	P	circRNA	circRNA	CATCATGCAGTTGGACAGAGAGACTCTGAAGATGTGAGCAAAAGAGACTCCGATAAAGAG	hsa_circ_0078299	.	.	circBase	.	.	.	.	.	.	.	.	.	.	hsa_circ_0078299	chr6	151669845	151674887	+	151348710
EX_02_9996620	6.89e-06	0.0900018	5.84453	7.45896	5.48931	6.77896	5.81555	5.70295	P	P	P	P	P	P	8.93082	10.2035	9.82616	10.1686	8.94131	10.3439	P	P	P	P	P	P	circRNA	circRNA	TCCTGGGCATCCTCATCGTGCTGAACTACCAGTCCCTGCAGATCGGAGGCCTCGTCATCG	hsa_circ_0050584	.	.	circBase	.	.	.	.	.	.	.	.	.	.	hsa_circ_0050584	chr19	35632035	35632110	+	35141131
EX_41_0581302	0.000457299	0.181055	4.02403	5.97384	5.91083	6.16087	5.54363	4.50715	P	P	P	P	P	P	7.73642	8.39976	8.1531	7.92694	7.73769	7.99571	P	P	P	P	P	P	circRNA	circRNA	TCAGGTACCTGTATGTACAGAAGGCAGACTGATCTTGGAGTTCACCTTTGATGATCTCAT	hsa_circ_0069241	.	.	circBase	.	.	.	.	.	.	.	.	.	.	hsa_circ_0069241	chr4	16510157	16590455	-	16508534
EX_27_5756996	5.23e-05	0.17896	4.384	5.61103	5.55037	5.39079	5.20245	3.94629	P	P	P	P	P	P	7.13036	7.43299	7.96836	7.49467	7.34316	8.08687	P	P	P	P	P	P	circRNA	circRNA	CCACTTCCAGAAATTGGCCCCTGGTTACGGGAGTTCAGAGCGAAGAATGCTGTGGATTTC	hsa_circ_0071815	.	.	circBase	.	.	.	.	.	.	.	.	.	.	hsa_circ_0071815	chr5	9197279	9337924	-	9197167
EX_10_5608719	0.000247551	0.186534	5.37817	7.02822	6.74726	6.90832	6.47704	5.43631	P	P	P	P	P	P	8.73329	9.11832	9.02254	8.78367	8.66759	8.97596	P	P	P	P	P	P	circRNA	circRNA	CCCTCAACTACCTCAGGGCACAAGATCCTCAGGTCCTGGATCAGCTGTCCAAAAACATCA	hsa_circ_0069242	.	.	circBase	.	.	.	.	.	.	.	.	.	.	hsa_circ_0069242	chr4	16587544	16587628	-	16585921
EX_63_5729122	0.000950817	0.178875	4.39394	6.80203	6.17349	6.83615	5.22084	4.44117	P	P	P	P	P	P	8.71972	9.01265	8.35626	7.76018	7.13188	8.93872	P	P	P	P	P	P	circRNA	circRNA	GAATATTCAGGTTTAAAATTAGGAATGGAGCAAGATACCTGGGTCATGATCTCTGAACAG	hsa_circ_0084711	.	.	circBase	.	.	.	.	.	.	.	.	.	.	hsa_circ_0084711	chr8	68968064	69039654	+	68055829
EX_48_7163217	2.52e-05	0.244801	5.29533	5.71215	5.14178	4.58851	5.44484	5.95063	P	P	P	P	P	P	7.65084	7.40852	7.52896	7.519	7.47994	7.02382	P	P	P	P	P	P	circRNA	circRNA	AGATTGCTCCGACTTTGCTGCTTATTTGGCATTTTGTGGTATTGTTCTTCATAATGCTCA	hsa_circ_0070807	.	.	circBase	.	.	.	.	.	.	.	.	.	.	hsa_circ_0070807	chr4	120483987	120486565	-	119562832
EX_62_0077923	0.000867029	0.223795	5.03265	7.55744	6.94973	6.70638	6.26925	5.41357	P	P	P	P	P	P	8.9399	8.1616	7.92396	9.14403	8.95741	8.84208	P	P	P	P	P	P	circRNA	circRNA	AAATGTGGAAACTGCTCTCTCACGATAAATATCAGAGTGTGCTGCTGTGGCTTTGTGGAG	hsa_circ_0072374	.	.	circBase	.	.	.	.	.	.	.	.	.	.	hsa_circ_0072374	chr5	42804757	42812024	-	42804655
EX_40_9706920	0.000567763	0.183462	3.73218	6.07214	5.27019	5.10206	5.58767	5.84203	P	P	P	P	P	P	7.83642	7.85507	8.00555	7.92182	7.82585	7.81414	P	P	P	P	P	P	circRNA	circRNA	AGATGAAAAGGATCCTCGGTTCAATGCAGAAGTTGACCAAATTACAGGCTACAAGACACA	hsa_circ_0070810	.	.	circBase	.	.	.	.	.	.	.	.	.	.	hsa_circ_0070810	chr4	120488227	120517767	-	119567072
EX_14_4474033	5.12e-05	0.102075	3.73781	5.14971	3.92347	2.85991	4.58058	3.60344	P	P	P	A	P	P	7.31311	7.31429	7.03686	7.56961	7.77798	7.59079	P	P	P	P	P	P	circRNA	circRNA	TTTTTTCTAACTGGAAGCACACGAGGCCATGCCTCCACCTCTAGTTACAGGAGGGCTCAC	hsa_circ_0019906	.	.	circBase	.	.	.	.	.	.	.	.	.	.	hsa_circ_0019906	chr10	105791045	105836187	-	104031287
EX_44_8615635	0.000162678	0.0948933	4.53224	5.88938	6.10036	7.74503	5.3613	6.64606	P	P	P	P	P	P	9.65736	9.99517	9.04973	10.156	9.4259	10.1725	P	P	P	P	P	P	circRNA	circRNA	TGTACAGTGCAAAGGAAGAAGTGTCAGAAGGGAGAACGAGTGCATCCTAACGTTAGTCAA	hsa_circ_0003625	.	.	circBase	.	.	.	.	.	.	.	.	.	.	hsa_circ_0003625	chr6	127469792	127476583	+	127148647
EX_54_7317701	0.000677532	0.18983	4.48094	6.80154	5.99758	6.01121	6.46639	6.71664	P	P	P	P	P	P	8.66599	8.61307	8.76871	8.59869	8.70674	8.50019	P	P	P	P	P	P	circRNA	circRNA	ACTGTATGAGAACAAGCTGACTGACCTGGAGATACTTGCATTGCTGATTGCTGCACTAAG	hsa_circ_0070793	.	.	circBase	.	.	.	.	.	.	.	.	.	.	hsa_circ_0070793	chr4	120422324	120440294	-	119501169
EX_39_2220853	1.44e-05	0.0658785	3.59487	5.0267	5.14528	4.42832	3.76304	3.02991	P	P	P	P	P	A	7.08964	7.97123	9.20038	7.5766	7.43674	9.05727	P	P	P	P	P	P	circRNA	circRNA	TCGACAACAGTCTCATCGGATCAGATCGAGCAGCTCCATCGGAGATTTAAGCAGCTGAGT	hsa_circ_0028616	.	.	circBase	.	.	.	.	.	.	.	.	.	.	hsa_circ_0028616	chr12	117494610	117513145	-	117056805
EX_64_6097795	0.000357105	0.0791761	3.04671	4.02005	2.17445	5.90884	3.79303	3.10584	A	P	A	P	P	A	7.64167	7.51152	7.70538	8.15002	8.06985	8.05142	P	P	P	P	P	P	circRNA	circRNA	TGGAGGAAGCCATCACAAGTGCCAGTTTTCTAGAACAGGATGGTTGGTCCTGATGTTATT	hsa_circ_0087152	.	.	circBase	.	.	.	.	.	.	.	.	.	.	hsa_circ_0087152	chr9	71998545	72003366	+	69383629
EX_54_4796863	0.000119373	0.0857725	3.32493	3.74212	2.46608	5.67485	3.90355	3.3122	P	P	A	P	P	P	7.3761	7.35351	7.37564	7.45248	8.36869	7.79251	P	P	P	P	P	P	circRNA	circRNA	TACTTTGGGCGTGGACTTAGGTGAAGGCAAGATTTGCTTCTGTTGTGAAGAATTTCAACC	hsa_circ_0087151	.	.	circBase	.	.	.	.	.	.	.	.	.	.	hsa_circ_0087151	chr9	71990651	72007370	+	69375735
EX_04_3759635	0.0006495	0.212377	5.18019	6.78253	4.65414	6.02665	5.02304	5.34307	P	P	P	P	P	P	8.07816	7.89113	7.7908	6.79208	6.87872	8.96939	P	P	P	P	P	P	circRNA	circRNA	GCTGGGAAAGGTTGGCTCTAGGGCTGGCACCAGGCACTGGAATTAAACATTCTGGACTCC	hsa_circ_0069188	.	.	circBase	.	.	.	.	.	.	.	.	.	.	hsa_circ_0069188	chr4	9982215	10041872	-	9980591
EX_93_5482639	0.000181117	0.204459	4.20837	5.8322	5.09113	5.27134	5.45436	5.93727	P	P	P	P	P	P	7.54344	7.79468	7.69747	7.83207	7.64529	7.60431	P	P	P	P	P	P	circRNA	circRNA	TTCCAGATGAAACATGAGGTTGTTGGTGTAGCCCAGGCCATCAACAAGAAATCAGGAAAC	hsa_circ_0070801	.	.	circBase	.	.	.	.	.	.	.	.	.	.	hsa_circ_0070801	chr4	120446703	120488299	-	119525548
EX_27_0900256	0.000161951	0.227794	7.02592	7.17148	6.04108	5.92469	5.47567	6.2156	P	P	P	P	P	P	8.55643	8.05379	8.64742	8.55718	8.76513	8.73912	P	P	P	P	P	P	circRNA	circRNA	TTATACTCAATGCGAGGCAGCTCGCTCGTTCTGCGATCTATTGAGAGTGGCTTCCAAGAG	hsa_circ_0025012	.	.	circBase	.	.	.	.	.	.	.	.	.	.	hsa_circ_0025012	chr12	2055213	2113677	-	1946047
EX_44_5306008	0.000107062	0.239663	5.23464	6.3027	6.89908	5.32212	5.56781	5.55685	P	P	P	P	P	P	7.64962	8.72761	7.69702	7.98044	7.71466	7.97101	P	P	P	P	P	P	circRNA	circRNA	ATCTTTGTCGGAGACCATGTGTCATCCCTCACGAGCGGAGAATATTAACCATATTGCAGT	hsa_circ_0085387	.	.	circBase	.	.	.	.	.	.	.	.	.	.	hsa_circ_0085387	chr8	120605991	120613702	-	119593751
EX_17_3530044	0.000521265	0.128296	3.48075	5.81456	5.31557	5.79177	5.18539	3.18645	P	P	P	P	P	P	7.31629	7.84404	8.52614	7.93166	7.90259	8.57455	P	P	P	P	P	P	circRNA	circRNA	TACCTCTTCAGGTTACAGCTTGAGGATCTGTCTCTTATCCAGTGTTGGTGTGTGAGACTT	hsa_circ_0071819	.	.	circBase	.	.	.	.	.	.	.	.	.	.	hsa_circ_0071819	chr5	9318483	9437964	-	9318371
EX_70_3391553	0.000788448	0.135031	5.15954	7.77618	5.72999	6.83882	5.44604	7.75996	P	P	P	P	P	P	9.71196	9.39558	9.57437	9.63976	9.65972	10.1995	P	P	P	P	P	P	circRNA	circRNA	CCAAGTCTATTCTATGTCTTCCACTTACATAGATAAGCCTACAGAGCGGCAATGCAGACG	hsa_circ_0008924	.	.	circBase	.	.	.	.	.	.	.	.	.	.	hsa_circ_0008924	chr6	56496008	56501450	-	56631210
EX_64_6731262	0.000470958	0.173626	5.91611	8.70674	7.60193	7.46983	7.71025	6.53079	P	P	P	P	P	P	9.93778	10.0615	9.51945	9.95963	10.1099	10.7721	P	P	P	P	P	P	circRNA	circRNA	GCTACATCCTAGCCGAAGGATGAAGTGGAGGTGTCAGATGATGATGAGAAGGAGCCCGAG	hsa_circ_0008591	.	.	circBase	.	.	.	.	.	.	.	.	.	.	hsa_circ_0008591	chr3	123356917	123368041	-	123638070
EX_22_0938658	0.00032791	0.227315	5.67383	5.10386	3.53667	5.3347	4.61619	4.44272	P	P	P	P	P	P	6.86804	6.80267	6.64052	7.20939	7.22846	7.5064	P	P	P	P	P	P	circRNA	circRNA	TTTTGATGGACTAGATAACCTGGAGACCTTACAATTGGCGGGCAACGACCTTTCTTTTAT	hsa_circ_0021527	.	.	circBase	.	.	.	.	.	.	.	.	.	.	hsa_circ_0021527	chr11	27405882	27414065	-	27384335
EX_15_4147089	0.000515642	0.221437	6.89798	8.96404	7.79422	8.52167	7.83257	7.03875	P	P	P	P	P	P	9.98483	11.1985	9.79605	9.60684	9.23541	10.4961	P	P	P	P	P	P	circRNA	circRNA	TTTGTTTGTTAATAAAGTGCACTGCCACCCCCAATGCAGACGTTCCAGCGGTAGAAATCA	hsa_circ_0090321	.	.	circBase	.	.	.	.	.	.	.	.	.	.	hsa_circ_0090321	chrX	43603613	43606068	+	43744366
EX_05_3330097	0.000232134	0.228283	6.13416	6.78993	6.4359	7.84294	6.21757	6.62254	P	P	P	P	P	P	9.00538	7.76371	8.27401	8.85659	9.23569	9.69315	P	P	P	P	P	P	circRNA	circRNA	TTGACAATAAGTTGATCCAACTAATGGAAGAAATAATGGCTGAAAAGGAAAACAAAACAA	hsa_circ_0063310	.	.	circBase	.	.	.	.	.	.	.	.	.	.	hsa_circ_0063310	chr22	38879442	38890136	-	38483437
EX_70_8516913	0.000251366	0.197743	4.13843	6.10564	5.02825	5.08666	5.66601	5.91411	P	P	P	P	P	P	7.81849	7.9698	8.00833	7.7919	7.6426	7.49612	P	P	P	P	P	P	circRNA	circRNA	GAGAAATCAGGATCCTCGGTTCAATGCAGAAGTTGACCAAATTACAGGCTACAAGACACA	hsa_circ_0070808	.	.	circBase	.	.	.	.	.	.	.	.	.	.	hsa_circ_0070808	chr4	120486475	120517767	-	119565320
EX_65_5429682	1.37e-06	0.166238	5.49354	6.6171	6.56306	6.41142	6.15289	5.6815	P	P	P	P	P	P	8.32148	9.04306	9.04858	8.95323	8.30515	8.93713	P	P	P	P	P	P	circRNA	circRNA	TCGCAAAAGCGATTGATCTCCGTGATGACCCAAAAACCTTGGCCCGTTTGCTGTATATGA	hsa_circ_0032152	.	.	circBase	.	.	.	.	.	.	.	.	.	.	hsa_circ_0032152	chr14	63749838	63749934	+	63283120
EX_88_3728965	0.000780769	0.138807	4.41788	7.05217	5.87431	6.35091	5.05962	3.89881	P	P	P	P	P	P	8.24738	9.19808	9.00066	8.4787	8.27634	8.63735	P	P	P	P	P	P	circRNA	circRNA	ACTCCGGCAGGATGGACTCAGGGTCCCGAGGCAAGTCAGACTGTTGCAGAGGCTGAAAAC	hsa_circ_0017650	.	.	circBase	.	.	.	.	.	.	.	.	.	.	hsa_circ_0017650	chr10	7657944	7697638	-	7615981
EX_64_6820934	5.17e-05	0.0680991	3.07831	5.28717	3.28429	2.5253	3.00585	3.12013	A	P	A	A	A	A	7.60113	7.34611	7.09775	7.63654	7.8854	7.91514	P	P	P	P	P	P	circRNA	circRNA	TTTTTTCTAAAAGGCGGGACCAGCAATGGCTATGCTAAAACAGCCTCTCTTGGTGGAGGG	hsa_circ_0019907	.	.	circBase	.	.	.	.	.	.	.	.	.	.	hsa_circ_0019907	chr10	105791045	105837284	-	104031287
EX_46_3087886	0.000445536	0.17043	4.10563	6.55508	5.38344	6.49822	4.94626	4.46334	P	P	P	P	P	P	8.59666	8.53891	8.4183	7.83541	7.00255	8.1325	P	P	P	P	P	P	circRNA	circRNA	TAACTTCCAAAAAAACGTTTTGCAAACCACGGGTTCAAGTCCTTTGAGATGTTCTACAAA	hsa_circ_0087951	.	.	circBase	.	.	.	.	.	.	.	.	.	.	hsa_circ_0087951	chr9	113127528	113242036	-	110365248
EX_60_1553851	0.000316658	0.18328	3.47998	5.52251	4.41289	5.09881	4.83519	5.45602	P	P	P	P	P	P	7.63333	7.25191	7.5232	7.29423	7.35991	7.26658	P	P	P	P	P	P	circRNA	circRNA	GAGAAATCAGAGAAATGGTCAATGCATGGTTTGCTGAGAGAGTTCACACCATCCCTGTGT	hsa_circ_0070809	.	.	circBase	.	.	.	.	.	.	.	.	.	.	hsa_circ_0070809	chr4	120486475	120528452	-	119565320
EX_75_0767894	0.000820376	0.118677	7.71217	10.5199	8.19361	9.86603	8.13868	10.5327	P	P	P	P	P	P	12.398	12.3814	12.2956	12.9143	12.6433	13.2061	P	P	P	P	P	P	circRNA	circRNA	AACCGAACAAAATACATCCAGGAATCAAGAACGGCACCTTGATACACTCCATAATTTTGT	hsa_circ_0076856	.	.	circBase	.	.	.	.	.	.	.	.	.	.	hsa_circ_0076856	chr6	56468634	56504409	-	56603836
EX_16_3982525	4.44e-05	0.0255113	3.79205	3.22974	3.83215	2.86914	2.07575	2.52026	P	A	P	A	A	A	8.07356	8.1281	5.6993	8.22353	8.83028	9.62627	P	P	P	P	P	P	circRNA	circRNA	GTATAATTAAGGGCAATTGGATTGGAGAAGCACCATATAAAGTAGGGGTACCATGTTCAT	hsa_circ_0084788	.	.	circBase	.	.	.	.	.	.	.	.	.	.	hsa_circ_0084788	chr8	75761352	75767264	+	74849117
EX_19_6625924	0.000896683	0.0993016	5.30561	5.00612	3.83519	4.07662	7.07779	7.77957	P	P	P	P	P	P	9.45867	9.70678	8.64672	10.2092	10.2466	8.07643	P	P	P	P	P	P	circRNA	circRNA	GTAATATCAGACTAAACTACAGGAGAAATATAATAGCTGGCATCACGGTGACTTCAATTA	hsa_circ_0069764	.	.	circBase	.	.	.	.	.	.	.	.	.	.	hsa_circ_0069764	chr4	55569889	55573453	+	54703723
EX_37_5630943	0.000908922	0.142849	4.77477	7.457	5.34792	6.51915	5.18359	7.5439	P	P	P	P	P	P	9.29942	8.88276	9.15405	9.34508	9.25223	9.93306	P	P	P	P	P	P	circRNA	circRNA	GCAGAAAGAGATAACCATTTACAAAGACGATGAATGTGTTTTGGCGAATAACTCTCATCG	hsa_circ_0076864	.	.	circBase	.	.	.	.	.	.	.	.	.	.	hsa_circ_0076864	chr6	56497651	56499414	-	56632853
EX_73_2634000	0.000789329	0.128677	6.71179	9.42233	7.01779	8.61272	6.99413	9.31432	P	P	P	P	P	P	11.2228	10.9992	11.1488	11.3939	11.1955	12.1002	P	P	P	P	P	P	circRNA	circRNA	ATCTGCCAAAGGCCTACAGAGCGGCAATGCAGACGCAGTGGAGCTGGATCTTACAGCTCT	hsa_circ_0076835	.	.	circBase	.	.	.	.	.	.	.	.	.	.	hsa_circ_0076835	chr6	56374439	56501450	-	56509641
EX_13_1065122	0.00048487	0.21973	3.58596	5.68817	4.58322	4.89919	5.30578	5.84802	P	P	P	P	P	P	7.19615	7.79612	7.68809	7.12433	7.09353	6.96732	P	P	P	P	P	P	circRNA	circRNA	TAACTCTTACATACAGCGGTTGTTGGTGTAGCCCAGGCCATCAACAAGAAATCAGGAAAC	hsa_circ_0070799	.	.	circBase	.	.	.	.	.	.	.	.	.	.	hsa_circ_0070799	chr4	120440199	120488299	-	119519044
EX_39_2860022	0.000817044	0.186272	7.12077	9.18781	7.49766	8.61113	7.25968	9.41642	P	P	P	P	P	P	10.7226	10.5491	10.5861	11.0422	10.8275	11.4447	P	P	P	P	P	P	circRNA	circRNA	TCAGCATAAAGACTATGAATTACAAACAATGACCTACCGGGCCATGGTAGATTCACAACA	hsa_circ_0076821	.	.	circBase	.	.	.	.	.	.	.	.	.	.	hsa_circ_0076821	chr6	56346847	56490062	-	56482049
EX_06_3102456	0.000362409	0.0778471	7.13261	8.26495	6.55907	4.80027	8.0178	7.13749	P	P	P	P	P	P	11.2394	11.0805	10.9724	10.4469	11.0057	11.2389	P	P	P	P	P	P	circRNA	circRNA	ACAAGCCTTAGCATGGAGTCCGCTGGAATTCATGAGACAACCTACAATTCCATCATGAAG	hsa_circ_0055267	.	.	circBase	.	.	.	.	.	.	.	.	.	.	hsa_circ_0055267	chr2	74143710	74146780	+	73916583
EX_63_0655457	0.000912438	0.216883	4.10346	6.2316	5.1042	4.95512	5.91483	6.18224	P	P	P	P	P	P	7.80294	7.77563	7.84334	7.83079	7.87199	7.68873	P	P	P	P	P	P	circRNA	circRNA	GTCGTTAGCGGTGCTGCTTGACCTTGCTAGTTTAATTTTTGAAGAACAACAATCATTAGA	hsa_circ_0070804	.	.	circBase	.	.	.	.	.	.	.	.	.	.	hsa_circ_0070804	chr4	120460114	120484125	-	119538959
EX_55_6898476	0.000110286	0.173257	7.27171	7.40043	6.9451	7.31555	7.74521	5.53978	P	P	P	P	P	P	10.0457	9.39506	9.07742	9.8074	10.1241	9.496	P	P	P	P	P	P	circRNA	circRNA	CCACATGAGGGAAATGGGCTGAGTCCCTCTTGCTCACCCTTGACTTGGAAAAACCAGTTT	hsa_circ_0016312	.	.	circBase	.	.	.	.	.	.	.	.	.	.	hsa_circ_0016312	chr1	209602167	209603821	+	209428822
EX_39_0533926	1.34e-05	0.160989	4.30843	4.92484	5.06862	5.43864	3.68731	4.46109	P	P	P	P	P	P	7.35091	7.14758	7.80256	7.16562	6.7871	7.80829	P	P	P	P	P	P	circRNA	circRNA	AAGACAAGTCGTGGCTGGGATCGTTGGCAGAGCGGACGTGTTAGCGTGTCTGCTGTTTCT	hsa_circ_0025769	.	.	circBase	.	.	.	.	.	.	.	.	.	.	hsa_circ_0025769	chr12	29908641	29911710	-	29755708
EX_39_0715638	0.000369971	0.204058	6.82584	8.97293	7.87829	8.66258	7.96607	7.1145	P	P	P	P	P	P	10.0677	11.1331	9.87454	9.95018	9.47592	11.0379	P	P	P	P	P	P	circRNA	circRNA	TACTGTTTTGTTTGTTAATAAAGTGCACTGCCACCCCCAATGCAGGTGATTCGTCAACCC	hsa_circ_0090319	.	.	circBase	.	.	.	.	.	.	.	.	.	.	hsa_circ_0090319	chrX	43603040	43606068	+	43743793
[truncated: 5 more columns]
